# Supplementary material for: Transcriptome Analysis of Improved Wool Production in Skin-Specific Transgenic Sheep Overexpressing Ovine β-Catenin
Source: Int J Mol Sci. 2019 Jan 31;20(3):620. doi: 10.3390/ijms20030620 (PMC6387261; doi:10.3390/ijms20030620)
Supplement: Supplementary file 1 [file ijms-20-00620-s001.zip]

Archive with 4 entries (4 files):
- ijms-402609-Figure S1.docx
- Table S1 Filtered_data_stat.xlsx
- Table S2.xlsx
- Table S3.xlsx
