# Supplementary material for: Transcriptome Analysis of Improved Wool Production in Skin-Specific Transgenic Sheep Overexpressing Ovine β-Catenin
Source: Int J Mol Sci. 2019 Jan 31;20(3):620. doi: 10.3390/ijms20030620 (PMC6387261; doi:10.3390/ijms20030620)
Supplement: Supplementary file 1 [file ijms-20-00620-s001.zip › Table S1 Filtered_data_stat.xlsx]

## Sheet: Table S1 Filtered_data_stat
Table S2. The data quality analysis in investigated samples
Sample	Raw reads	Raw bases	Clean reads	Clean bases	Valid ratio(base)	Q30(%)	GC content(%)
Sample_03	58356618	7294577250	57463306	7181297065	0.9844	0.9719	0.495
Sample_06	62438226	7804778250	61597974	7697984438	0.9863	0.9726	0.505
Sample_24	63795138	7974392250	62880896	7858441439	0.9854	0.9727	0.49
Sample_25	58408656	7301082000	57562848	7193742229	0.9852	0.9726	0.5
Sample_26	60630652	7578831500	59750376	7467100746	0.9852	0.9727	0.495
Sample_52	58991656	7373957000	58138086	7265625401	0.9853	0.9724	0.495
Sample_54	59048886	7381110750	58260986	7281035543	0.9864	0.9735	0.5
Sample_62	62425056	7803132000	61504548	7686239443	0.985	0.9717	0.505
Raw reads: the raw reads after transformation from the sequenced data by base calling.
Raw bases: the raw bases after transformation from the sequenced data by base calling.
Q30: the bases amount ratio of error rate ≤0.1%.
GC content: the amount of G & C in total bases amount, %.
Clean reads: the reads of filtered raw reads.
Clean bases: the total bases of filtered raw reads.
Valid ratio(base):the bases amount ratio of valid rate
