# Supplementary material for: Transcriptome Analysis of Improved Wool Production in Skin-Specific Transgenic Sheep Overexpressing Ovine β-Catenin
Source: Int J Mol Sci. 2019 Jan 31;20(3):620. doi: 10.3390/ijms20030620 (PMC6387261; doi:10.3390/ijms20030620)
Supplement: Supplementary file 1 [file ijms-20-00620-s001.zip › Table S2.xlsx]

## Sheet: Sheet1
Table S3. The total transcripts data analyzed in investigated samples
transcripts	Sample_03	Sample_06	Sample_62	Sample_25	Sample_52	Sample_54
A1BG	0.750971	1.13122	0.686932	0.203385	0.337318	0.381538
A1CF	0	0	0.00314154	0	0.00741321	0.00374492
A2ML1	0.222025	0.129116	0.0686368	0.117864	0.0292811	0.228543
A3GALT2	0.356059	0.936074	0.587722	0.610861	0.490176	0.795353
A4GALT	1.47899	1.26653	1.95462	1.28858	1.18064	0.899942
A4GNT	0.00510638	0.0123391	0.0133371	0	0.0200554	0.0101195
AAAS	9.5787	10.6509	12.0729	9.94403	8.28153	10.1527
AACS	15.2446	10.8992	10.25	12.9494	11.4508	12.6353
AADACL2	167.095	16.7034	11.8797	40.8099	28.1245	16.5184
AADACL3	5.67303	0.773358	0.465823	2.01243	0.642764	0.630309
AADACL4	0.146502	0.122659	0.0652687	0.085934	0.0724814	0.0240835
AADAT	7.20926	4.26976	3.76202	5.4064	4.90174	4.97607
AAED1	7.42753	3.3078	5.49869	7.22929	6.06247	4.84201
AAGAB	12.8524	8.4668	9.60711	12.9515	10.3795	9.40331
AAK1	1.05327	0.576392	0.634647	1.53531	1.33375	0.862764
AAMDC	36.7659	40.1002	55.53	39.2787	39.8885	39.3218
AAMP	42.803	54.1024	51.5461	45.433	45.2078	46.6647
AANAT	0	0	0	0	0	0
AAR2	3.91168	5.16334	3.89876	4.27782	3.80164	3.87736
AARD	0.381793	0.766	1.02124	0.481225	0.783251	1.46469
AARS	28.0124	48.3109	39.3763	34.8091	33.9498	35.499
AARS2	3.50841	2.61568	3.27492	3.16816	2.52421	2.77324
AASDH	1.98311	1.44304	1.38225	2.07059	2.16515	1.78742
AASDHPPT	38.9758	20.2406	20.9797	31.176	34.0537	29.505
AASS	9.95935	4.95163	7.34625	11.8732	12.0185	10.6323
AATF	6.19594	7.01969	7.88554	6.17807	6.56534	5.76773
AATK	0.04661	0	0	0.045636	0	0
ABAT	0.612442	0.767221	0.843743	1.0321	0.803852	0.748489
ABCA1	7.58472	4.76334	6.18905	10.6938	9.55372	10.2729
ABCA10	2.91411	1.93671	3.18247	2.6603	6.31558	3.73641
ABCA12	4.71025	3.94012	4.28368	5.7985	5.05633	5.33179
ABCA2	2.38257	2.44138	3.85799	2.50014	3.0589	3.55002
ABCA3	0.167664	0.0692432	0.128166	0.105855	0.126308	0.0835922
ABCA4	0.220856	0.213487	0.359118	0.333407	0.307868	0.327497
ABCA5	2.53232	1.48743	1.65902	2.578	2.63491	2.54345
ABCA6	2.49617	1.57718	3.91194	2.47717	4.44538	3.0768
ABCA7	0.516464	0.743461	0.560185	0.431436	0.376081	0.698247
ABCB1	4.48951	3.07156	2.36973	3.90806	11.2349	5.20468
ABCB10	10.8369	8.52131	8.9557	11.7088	10.3779	10.0751
ABCB11	0.0134109	0.0167595	0.0177953	0.00674537	0.0264804	0.0234076
ABCB5	0	0	0	0	0	0
ABCB6	5.38753	7.11306	5.15271	6.82919	5.32501	4.61802
ABCB7	7.5988	4.22241	5.13906	7.3362	6.46637	6.54443
ABCB8	15.9134	10.578	10.2842	11.5179	10.258	10.3765
ABCB9	3.89865	4.85179	5.26788	4.14011	3.7948	4.27787
ABCC1	7.2693	7.07633	8.02591	8.23311	6.84397	7.30024
ABCC10	2.59255	2.51182	2.64533	2.31671	2.86517	2.60588
ABCC11	8.30634	2.32732	9.00166	2.98253	13.9921	8.04891
ABCC12	0	0	0.0160496	0.0170488	0	0.00861486
ABCC2	0.0293576	0.00604203	0.00322868	0.00369476	0.00723211	0.0145606
ABCC3	8.66289	7.94436	4.13707	5.94492	3.9964	3.96726
ABCC5	2.58638	2.42195	2.59934	2.46246	3.11316	2.61584
ABCC6	0.00922557	0.0094673	0.0454055	0.0181741	0.0277341	0.0464546
ABCC8	0.0553282	0.144655	0.263743	0.117376	0.194306	0.149673
ABCC9	1.45183	0.530526	0.745203	1.17644	1.53191	1.07962
ABCD1	2.50898	4.52188	5.59433	3.97567	4.01567	4.41789
ABCD2	0.127356	0.0148843	0.108858	0.137278	0.172199	0.104143
ABCD3	18.6664	14.2161	19.9095	22.5215	22.641	24.2347
ABCD4	2.38704	2.86371	3.05316	3.09285	2.65507	2.72869
ABCE1	27.9517	20.0178	21.8439	31.5105	27.8932	27.8132
ABCF1	18.0173	22.7604	23.8063	20.0788	11.8489	21.9531
ABCF2	12.7787	14.3544	12.4251	11.4679	10.7936	11.1154
ABCF3	14.6282	15.7209	15.2713	12.8772	13.1617	13.8861
ABCG1	7.11564	6.78864	6.97	7.57761	6.37214	8.91116
ABCG2	4.59313	2.45699	4.29513	3.57628	5.47466	3.89276
ABCG4	0.0888677	0.0466103	0.0279967	0.0489537	0.0586714	0.0787626
ABCG5	0.0193008	0.0875909	0.0178098	0.057175	0.0190633	0.0761563
ABCG8	0.430626	0.194867	0.168543	0.0788082	0.138771	0.130507
ABHD1	2.79236	0.681632	0.706047	0.192959	0.517318	0.487377
ABHD10	13.2849	10.6991	11.9986	12.768	12.7804	12.6431
ABHD11	15.781	23.7669	17.2905	13.2707	15.2761	15.4143
ABHD12	29.89	37.7384	39.9989	34.5292	25.4019	32.7281
ABHD12B	4.41492	2.5769	2.94346	5.22445	2.5529	4.36872
ABHD13	11.4738	7.16536	9.14974	12.6865	12.9732	10.4369
ABHD14A	3.89917	3.68599	3.44152	3.44906	2.81743	5.17131
ABHD14B	35.0535	38.2718	42.9959	28.2797	35.4309	24.14
ABHD15	0.680067	0.39093	0.408378	0.530894	0.869432	0.918426
ABHD16A	23.7526	31.884	30.7408	24.4356	26.985	24.7665
ABHD16B	0.110463	0.045979	0.0603343	0.0934339	0	0
ABHD17A	30.1883	44.0075	35.9959	32.6276	26.7034	30.1074
ABHD17B	12.2288	9.43414	11.1699	13.7225	10.62	11.7165
ABHD17C	7.53604	6.94482	9.03753	7.94659	8.65534	7.7286
ABHD18	1.67566	0.649426	1.04986	1.72716	1.61916	1.30316
ABHD2	12.0565	12.7419	12.7913	16.5363	16.1647	16.564
ABHD3	18.1715	8.23	8.82999	11.1582	9.40739	9.22831
ABHD4	18.5705	20.0427	15.1575	16.2382	13.5448	16.5887
ABHD5	152.535	100.493	73.5258	130.805	89.4331	85.6405
ABHD6	5.29742	4.78054	2.93997	3.52109	2.98331	2.45312
ABHD8	9.36269	7.47395	8.64634	5.80026	7.89411	5.87819
ABI1	24.4525	16.9641	20.2678	25.5184	25.2218	25.1916
ABI2	1.69247	1.06873	1.4594	2.24478	2.06994	1.64262
ABI3	1.6002	1.37909	2.48857	1.74556	1.6626	1.66661
ABI3BP	8.39632	4.67505	9.39256	8.30808	11.9672	9.73027
ABL1	5.09104	3.18344	5.0835	6.34384	6.46631	5.36299
ABL2	0.92573	0.33456	0.250893	1.17461	1.0154	0.590929
ABLIM1	5.17336	3.31026	4.10143	7.00126	8.87111	6.3152
ABLIM2	0.638538	1.0454	1.96066	1.01789	1.14457	1.62462
ABLIM3	5.60151	4.54874	4.23793	4.62126	3.58265	3.78253
ABO	0.441185	0.451695	0.19215	0.255069	0.327206	0.277965
ABR	10.8533	6.59245	8.97997	10.2968	10.3131	8.73795
ABRA	0	0	0	0.0112316	0	0.0110756
ABRACL	80.2988	66.9697	83.1249	69.1441	94.7286	89.6023
ABT1	3.06302	2.80934	2.57441	3.37871	2.9987	3.11053
ABTB1	9.31722	11.7586	13.1789	8.33355	10.7315	10.3926
ABTB2	6.29188	7.23752	6.45885	7.81398	6.14978	6.16315
ACAA1	41.5182	59.1686	46.3264	34.8912	34.1558	38.8421
ACAA2	63.9961	93.8703	65.7373	164.646	79.6956	71.7061
ACACA	7.29991	7.41034	6.59649	8.44369	7.69717	6.41204
ACACB	0.204775	0.0719125	0.138049	0.161723	0.325197	0.24794
ACAD10	3.57016	2.54335	2.6108	2.04889	2.51088	2.48742
ACAD11	8.3117	3.50009	5.16399	7.92273	6.55076	6.28227
ACAD8	12.3087	13.6252	7.60376	6.53536	7.30216	6.34273
ACAD9	178.821	136.789	62.294	91.4744	54.6383	49.8929
ACADL	15.3929	3.86314	3.81798	4.595	5.13481	4.11456
ACADS	10.5491	10.4392	10.7168	6.5844	8.41549	7.65263
ACADSB	0.992928	0.643897	0.855468	0.953975	1.25655	1.05516
ACADVL	82.9051	87.1398	71.8524	70.6966	60.2985	66.1593
ACAN	0.0762112	0.0374799	0.0952449	0.0451754	0.140975	0.0385177
ACAP1	6.29334	15.3964	13.7866	8.21617	9.36922	10.927
ACAP2	6.7769	1.96759	2.40025	6.64708	6.18441	4.71962
ACAP3	7.21942	9.06204	10.6508	5.83	8.74378	8.23345
ACAT1	134.884	57.4198	36.2339	64.696	37.9973	39.4834
ACAT2	65.1652	68.3928	42.9608	59.5524	41.4211	41.0178
ACBD3	12.7466	8.98748	10.9165	13.0566	13.4644	11.7044
ACBD4	2.28794	3.29777	2.53868	2.22024	2.48542	2.24923
ACBD5	3.52916	2.04887	2.88362	3.06988	3.0515	2.98577
ACBD6	10.0396	8.25868	10.6006	8.57678	8.3439	10.8845
ACBD7	0.625457	0.049813	0.103069	0.169992	0.0566169	0.222747
ACCS	4.56842	3.6471	4.1188	2.53309	4.34472	3.55114
ACCSL	0	0	0.0348481	0	0.018105	0.0182189
ACD	6.54777	8.5888	8.2881	6.11349	7.04417	6.26843
ACE	0.678093	0.804793	1.62628	0.721426	1.66204	0.848296
ACE2	1.20939	0.440883	0.472077	1.59453	0.603677	0.424981
ACER1	76.2114	65.0114	30.3896	45.0105	20.847	22.4637
ACER2	3.28061	2.14282	2.69379	4.51929	4.59187	3.17438
ACER3	19.6508	14.3576	14.7659	16.4509	18.0756	15.7263
ACHE	1.30187	2.8155	3.48926	2.89671	2.32347	2.09955
ACIN1	21.8662	26.9059	27.0175	23.9514	23.5262	23.6612
ACKR1	2.30399	1.96085	2.41264	2.50968	1.63283	0.862073
ACKR3	14.3731	15.1243	14.1461	10.583	21.3824	9.62611
ACKR4	0.990713	0.289026	0.741252	0.562551	1.10561	0.673089
ACLY	58.6396	43.618	26.7516	43.6241	32.2026	29.2484
ACMSD	0	0	0	0	0	0
ACO1	40.4547	24.6924	14.7543	23.285	14.1667	13.4607
ACO2	48.2899	51.9616	45.857	43.1186	33.7706	36.2538
ACOT11	0.175863	0.279386	0.367285	0.360509	0.739072	0.26645
ACOT12	0.155791	0.0278913	0.0101996	0.012102	0	0
ACOT13	37.4153	21.4049	15.748	24.9443	16.1958	13.8466
ACOT7	27.756	41.8857	29.47	28.4106	23.3341	27.2519
ACOT8	17.6228	21.6263	19.7619	14.1929	16.1247	18.3429
ACOT9	9.48968	12.5316	12.8019	11.753	12.9726	12.104
ACOX1	15.7425	12.0719	10.945	17.7234	14.8612	13.5345
ACOX2	0.153116	0.0866368	0.168313	0.0539109	0.0872634	0.0770449
ACOX3	21.3324	13.6085	13.3376	12.6366	10.9876	9.53642
ACOXL	0	0	0.0121228	0.0128195	0	0
ACP1	23.1922	32.9103	24.6544	23.7057	22.3715	25.6022
ACP2	7.53806	4.2895	5.05737	8.32933	7.875	7.09192
ACP5	39.7116	47.2876	44.8899	27.4078	33.5066	35.8191
ACP6	23.8564	20.7033	18.3146	17.7193	16.8845	17.001
ACP7	3.07965	2.59934	1.91312	1.87782	1.55723	2.18702
ACPP	22.3526	11.7921	13.5429	19.8813	18.8069	15.9086
ACPT	0.0734733	0.0435351	0.0568206	0.0144843	0.0293566	0.0293118
ACR	0	0	0	0	0	0
ACRBP	0.327637	0.298863	0.396121	0.251928	0.399449	0.467933
ACRC	0.598243	0.578484	0.471004	0.488481	0.622838	0.491898
ACRV1	0	0	0	0	0	0
ACSBG1	61.8681	46.9686	15.2812	34.5434	13.0041	13.4064
ACSBG2	0.032252	0.0617242	0.0609599	0.0318289	0.0640298	0.112035
ACSF2	29.7697	31.1341	30.2822	31.3418	26.8699	27.7877
ACSF3	2.94394	3.37555	2.93421	2.01463	2.8664	2.3494
ACSL1	60.101	14.3662	14.9194	24.866	17.6625	18.4519
ACSL3	12.6603	8.10523	10.7544	16.1932	14.1493	13.0156
ACSL4	8.64564	4.83832	6.25643	11.429	9.27225	7.93508
ACSL5	204.461	60.2768	17.6793	42.1502	16.963	16.534
ACSL6	0.655472	0.756459	0.523197	0.917312	0.517995	0.612734
ACSM1	168.131	49.4263	3.8023	21.0849	7.07619	10.3425
ACSM3	93.8701	21.1314	8.81823	27.1776	11.5133	11.8457
ACSM4	0.0128757	0	0	0	0	0
ACSM5	1.19325	0.762806	1.03799	0.439837	0.663153	0.761934
ACSS1	11.2346	13.3133	10.9054	13.0677	8.90685	10.4332
ACSS2	24.0084	26.8761	21.53	31.1581	19.8843	21.6164
ACSS3	48.4269	24.4026	15.9631	42.7402	24.6743	25.0647
ACTA1	0.555472	0.343683	0.592672	0.297392	0.343748	0.310056
ACTA2	74.6942	79.7362	115.588	75.3516	106.899	82.8419
ACTB	539.586	612.637	704.625	563.319	563.951	534.636
ACTBL2	37.3142	45.5406	44.6783	58.2751	48.3593	67.5954
ACTC1	1.55157	1.01201	1.51847	0.862658	0.934696	0.992366
ACTG1	1065.62	1397.16	1303.54	1127.45	1053.58	1042.93
ACTG2	20.0302	22.4339	29.531	15.3721	22.6841	18.6189
ACTL6A	14.0205	11.16	13.9741	15.0265	15.7332	15.3612
ACTL6B	0	0	0	0	0	0
ACTL7A	0	0	0	0	0	0
ACTL7B	0	0	0	0	0	0
ACTL8	0	0	0	0	0	0.0397227
ACTL9	0	0	0	0	0	0
ACTN1	57.7209	55.9636	67.5567	61.5426	57.1663	55.7617
ACTN2	0.340588	0.265133	0.472995	0.331367	0.26574	0.259667
ACTN3	2.7263	4.26106	6.76102	5.83037	0.957978	0.710879
ACTN4	99.8604	97.683	123.763	106.689	109.132	100.931
ACTR10	27.9621	22.252	22.0831	27.8134	26.835	26.3076
ACTR1A	58.1858	49.529	50.1557	56.7044	52.8431	51.5391
ACTR1B	7.66722	10.5578	9.65417	7.72751	9.12849	8.27799
ACTR2	50.8186	30.8792	37.2043	50.4506	52.6456	44.9263
ACTR3	58.9948	33.6037	44.325	54.8029	56.2482	49.5893
ACTR3B	1.88299	1.71539	1.70188	1.64261	2.13598	1.59759
ACTR5	5.55941	6.14008	5.29749	5.57634	5.29304	4.95139
ACTR6	9.40235	4.76392	6.692	8.55107	8.53743	8.00208
ACTR8	3.28678	2.41712	3.20451	2.86847	2.99146	3.0827
ACTRT2	0	0.0197614	0	0	0.0197289	0.0197508
ACTRT3	0.0598058	0.105341	0.109755	0.0882011	0.116594	0.0288294
ACVR1	9.66222	12.1953	11.9053	15.5236	13.0265	13.9169
ACVR1B	3.43544	3.07456	2.94843	4.24045	3.27559	2.99132
ACVR1C	0.0266352	0.0061162	0.0213803	0.0485256	0.0259878	0.0232674
ACVR2A	8.19206	4.53874	6.4764	10.3125	10.4304	8.28068
ACVR2B	0.96667	0.984071	0.874602	0.995305	1.16119	1.17574
ACVRL1	12.1567	9.38128	12.7442	10.4362	13.2411	9.76185
ACY1	22.1561	14.8094	11.4726	5.56158	9.55836	7.61331
ACYP1	6.06361	5.2683	5.24556	5.927	5.2383	6.51222
ACYP2	8.39865	6.77355	3.33754	6.71762	3.88115	4.18621
ADA	4.63235	3.69436	5.75182	3.16636	4.53402	5.08043
ADAD1	0	0	0	0	0	0
ADAD2	0.060224	0	0	0	0	0
ADAL	4.07708	1.55425	1.7575	4.13473	3.66936	2.88453
ADAM10	7.4239	7.04461	7.96221	13.3762	12.4512	11.5211
ADAM11	0.386967	0.142173	0.200312	0.0822286	0.253228	0.220266
ADAM12	4.27819	1.17714	1.72825	2.86263	3.12473	1.37517
ADAM15	50.5173	35.9526	33.4546	26.8221	25.7512	24.1344
ADAM17	17.8471	11.4605	12.325	15.8011	14.4261	13.8743
ADAM19	1.23368	0.980529	1.4484	1.58734	1.30307	1.09851
ADAM2	0	0	0	0	0	0
ADAM22	0.354938	0.349601	0.0842338	0.4416	0.241552	0.228003
ADAM23	0.13575	0.17665	0.30005	0.104521	0.343357	0.307954
ADAM28	0.348103	0.16373	0.0891221	0.164285	0.0724218	0.0511563
ADAM29	0	0	0	0	0	0
ADAM32	0.0944946	0.0745631	0.0750196	0.0800554	0.149468	0.160421
ADAM33	7.77786	12.1214	11.9292	5.28961	14.9957	11.0112
ADAM7	0	0	0	0	0	0
ADAM9	5.98065	3.72328	5.17129	7.55031	9.25953	6.27703
ADAMDEC1	0.674685	0.0964557	0.0388986	0.0753042	0.0584072	0.044288
ADAMTS1	12.9096	10.8293	14.5973	18.9775	13.8884	16.0727
ADAMTS10	2.69669	2.55229	3.08072	2.12681	2.82312	2.25108
ADAMTS12	1.96437	0.358301	0.573565	1.82652	1.80222	0.931671
ADAMTS13	0.092656	0.215133	0.28112	0.0702799	0.144467	0.250541
ADAMTS14	0.0697055	0.0488895	0.172426	0.0982318	0.153974	0.0652721
ADAMTS15	1.57519	1.57951	1.79828	1.66658	1.31311	1.24335
ADAMTS16	0.411091	0.0678103	0.470888	0.256597	0.591252	0.430687
ADAMTS17	2.45989	3.80117	2.66955	3.43885	2.86564	2.3418
ADAMTS18	2.34731	2.06478	2.60918	3.92093	2.25527	2.73274
ADAMTS19	0.35913	0.478296	0.36679	0.65034	1.0164	0.689872
ADAMTS2	9.89504	4.53715	8.01816	6.41408	9.13555	5.22849
ADAMTS20	0.0528904	0.0302308	0.0244435	0.0627391	0.0545256	0.0666717
ADAMTS3	0.167917	0.0657073	0.252685	0.204038	0.285182	0.109276
ADAMTS4	1.80499	1.78369	0.958811	4.0481	0.71792	0.350815
ADAMTS5	1.1468	0.588087	1.84034	1.06264	2.8168	1.94632
ADAMTS6	0.314082	0.0755125	0.131999	0.18649	0.225229	0.154745
ADAMTS7	1.6787	1.49933	1.54612	1.46522	1.45208	1.16396
ADAMTS8	0.537055	1.278	1.38181	0.587965	1.08766	1.3901
ADAMTS9	2.79598	1.52477	1.42918	2.99563	2.13754	1.17653
ADAMTSL1	0.661528	1.01048	0.664135	0.848457	0.88305	0.815677
ADAMTSL2	4.60621	5.84224	7.41104	4.61975	6.17088	5.44914
ADAMTSL3	1.13606	0.402451	0.811283	1.00642	1.66828	1.33029
ADAMTSL4	8.26339	9.61883	7.80237	6.47177	7.36418	7.09299
ADAMTSL5	4.52015	3.06455	5.3697	4.02868	4.00833	4.54699
ADAP2	2.08346	1.01542	1.62024	1.63433	2.07349	1.60702
ADAR	7.75355	7.34585	8.20236	7.89583	10.219	7.8745
ADARB1	2.291	1.06913	1.83729	2.4087	2.42767	2.00964
ADAT1	1.63163	1.07884	0.83175	1.46732	1.41106	1.12624
ADAT2	2.79622	3.38152	2.39749	1.97632	2.14105	2.21995
ADAT3	0.98126	1.58413	1.12985	1.48481	1.05214	1.01278
ADCK1	2.45762	1.33688	1.20205	1.05967	1.25943	1.28545
ADCK2	8.16001	13.4155	12.9705	10.8673	9.67476	10.6436
ADCK3	4.81225	4.65964	6.50897	3.70175	4.53265	4.7793
ADCK4	5.28432	8.41279	5.82029	4.47592	4.53098	4.51188
ADCK5	12.3558	23.3926	18.4304	12.4884	12.5471	13.5467
ADCY1	0.0138579	0.0140474	0.107498	0.0953764	0.12464	0.112161
ADCY10	0	0	0.005421	0	0	0
ADCY2	1.60528	1.56954	1.80384	1.46839	1.85776	1.62534
ADCY3	2.03322	1.41049	2.45218	2.17423	2.61249	1.78535
ADCY4	2.94929	1.95764	2.61268	1.78092	2.56793	2.31743
ADCY5	0.489065	0.241864	0.187976	0.320661	0.260521	0.180565
ADCY6	4.33326	3.80636	3.69954	3.72412	4.13831	3.07511
ADCY7	11.5773	13.4767	16.8271	17.2778	18.3143	18.2966
ADCY8	0	0.0660073	0.0562791	0.00984855	0.0599291	0.0099861
ADCY9	2.86836	1.30177	1.74461	1.90515	2.46355	1.98944
ADCYAP1	0.0206456	0	0	0	0	0
ADCYAP1R1	1.20497	0.753754	0.699112	0.890197	0.65333	0.595102
ADD1	12.7445	8.61036	13.0761	14.2659	16.8711	15.0098
ADD2	0.0528768	0.046953	0.0580925	0.070408	0.0941992	0.13071
ADD3	5.94989	3.21185	5.20893	6.73882	8.68771	6.62295
ADGB	0	0	0	0	0	0
ADGRA2	12.425	9.00108	15.3836	13.0862	18.8155	12.9191
ADGRA3	18.2666	21.6355	19.0041	22.0526	24.9127	23.4094
ADGRB1	0.451563	0.513104	0.309361	0.357871	0.159185	0.160131
ADGRB2	0.348243	0.411481	0.608685	0.343992	0.622941	0.46206
ADGRB3	0.00688005	0	0.0059649	0.00346408	0	0
ADGRD1	2.03199	1.38506	2.68225	1.56884	4.01199	2.28415
ADGRD2	0	0.0398119	0	0	0	0
ADGRE1	0	0	0.0143416	0	0.0154384	0.00781273
ADGRE2	0	0	0.0181198	0.0184841	0.0374044	0
ADGRE3	0.524597	0.151941	0.557005	0.354047	0.683952	0.369578
ADGRE5	5.15377	8.91339	11.2117	6.95228	8.75983	7.11514
ADGRF1	0.500372	0.810523	0.0457885	0.11	0.0793232	0.0498664
ADGRF2	2.53968	1.96252	1.76616	3.28388	2.4304	2.27549
ADGRF3	0.0618001	0.0244137	0.0330399	0.0439519	0.0787149	0.0528232
ADGRF4	16.3555	14.0058	11.9692	16.8351	13.2465	14.325
ADGRF5	4.91499	2.2862	3.82365	4.1444	6.06306	4.09979
ADGRG1	69.6923	89.1327	74.4768	67.837	65.3535	60.8927
ADGRG2	1.84473	1.01033	1.22534	1.13171	1.61294	0.976595
ADGRG3	0.0905843	0.0377406	0.136162	0.0895718	0.102638	0.207048
ADGRG5	0.128359	0.0906989	0.407602	0.036259	0.182581	0.237674
ADGRG6	5.22553	2.88159	4.52284	5.05673	6.58586	5.38106
ADGRG7	0.237519	0.0422126	0.0569905	0.106468	0.142911	0.0518598
ADGRL1	3.34561	5.67575	5.27836	4.09879	4.32488	4.50448
ADGRL2	13.6103	6.71583	11.215	13.3783	12.5635	12.297
ADGRL3	1.32153	0.662943	0.877254	1.35181	1.23666	1.02233
ADGRL4	4.72432	1.13703	3.10547	3.32852	4.25021	2.62027
ADGRV1	0.241094	0.161194	0.187308	0.490275	0.299794	0.116186
ADH1C	2.55445	4.54143	2.46547	1.02463	1.92925	1.80258
ADHFE1	1.02456	0.656731	0.459951	0.655094	0.559346	0.66709
ADI1	112.923	135.024	107.784	102.847	105.281	103.991
ADIG	2.34015	1.33151	0.37404	1.49325	0.589888	0.418028
ADIPOQ	6.77097	0.0981504	0.26119	2.57841	4.76092	0.412275
ADIPOR1	6.29916	6.44836	6.00872	6.14596	5.85455	6.29551
ADIPOR2	49.4976	39.584	24.5515	45.5849	27.6999	28.2399
ADIRF	15.898	18.0126	15.7455	9.49906	12.7772	12.3512
ADK	34.8899	19.8423	28.814	33.4166	37.0046	34.7538
ADM	11.9577	11.2185	9.52164	7.35828	10.8046	8.10539
ADM2	0	0	0	0	0	0
ADM5	0.985019	3.21419	1.69787	1.57573	1.26466	1.25744
ADNP	11.3593	9.81613	9.57302	11.643	12.5065	11.2303
ADNP2	7.16664	5.32341	6.31048	6.64109	7.43957	7.44367
ADO	30.6531	22.0584	15.5939	23.7959	22.9284	19.1899
ADORA1	3.53995	0.777241	0.280704	0.469959	0.2389	0.284308
ADORA2A	0.461339	0.330412	1.07874	0.378087	0.780042	0.392499
ADORA2B	4.21363	8.83788	7.01324	6.37612	4.94123	6.80433
ADORA3	1.91652	1.14624	2.37814	1.43349	2.28017	2.52535
ADPGK	4.78763	4.10889	4.67527	4.73711	4.87381	3.94738
ADPRH	2.86048	1.52015	1.9106	2.02566	2.23279	2.15778
ADPRHL1	0	0.17971	0.0558372	0	0.0562666	0
ADPRHL2	17.1818	22.5265	23.3485	17.7074	17.6277	18.7595
ADPRM	2.34224	1.93614	1.67289	2.8679	2.99365	2.64538
ADRA1A	0.544822	0.290367	0.346717	0.425812	0.526574	0.547524
ADRA1B	0.355213	0.873954	0.89487	0.581183	0.624771	0.861708
ADRA1D	0.289543	0.403149	0.329728	0.439519	0.288517	0.519794
ADRA2A	3.32295	1.85334	3.01864	1.77709	4.29298	2.34874
ADRA2B	1.00213	0.869957	0.931625	0.990241	0.836225	1.04657
ADRA2C	0.428495	0.695974	0.646191	0.291803	0.646305	0.715969
ADRB1	1.7436	1.60445	2.62366	1.22012	2.72441	2.28253
ADRB2	5.71763	1.75442	2.58603	3.29819	2.94547	1.60531
ADRB3	0.338758	0.176381	0.334156	0.415955	0.299421	0.383584
ADRBK1	13.8958	16.1623	18.9685	15.5836	14.9893	14.5258
ADRBK2	1.51883	0.907997	1.42563	1.39245	1.70004	1.81873
ADRM1	52.1847	73.8058	62.6625	50.2763	46.4043	52.4708
ADSL	17.9193	14.8695	15.1361	12.7922	13.9091	14.4811
ADSS	12.181	7.11534	7.98695	10.5598	9.26173	7.85695
ADSSL1	5.82409	6.72646	5.8835	3.35582	5.09955	3.93461
ADTRP	12.0706	11.5716	4.25822	9.23561	4.8049	3.34593
AEBP1	58.3623	35.3548	59.1862	33.6898	56.1213	35.4499
AEBP2	12.0751	6.62637	8.81305	12.5045	11.8125	9.87073
AEN	2.32267	1.92297	2.56358	3.40371	2.69413	2.66002
AES	115.388	138.484	133.981	104.961	116.517	118.386
AFAP1	1.6353	0.704061	1.19178	1.94389	2.02503	1.44515
AFAP1L1	1.62461	0.972399	1.59151	1.11513	1.49452	1.37893
AFAP1L2	9.98145	14.865	13.2693	14.8055	13.6172	15.4508
AFF1	6.62507	6.00421	4.57179	8.28124	6.65651	6.6166
AFF2	0.21297	0.133607	0.23224	0.220269	0.350944	0.206413
AFF3	1.10175	0.671346	0.707006	0.728144	1.25891	0.840923
AFF4	12.014	6.10931	6.77365	11.9502	11.7259	10.2514
AFG3L2	26.3319	26.6571	25.642	23.8376	22.284	22.7095
AFM	0	0	0	0	0	0
AFMID	1.95071	1.71308	1.01635	1.01699	0.959981	0.639037
AFP	0	0	0	0.0360694	0	0
AFTPH	16.0627	10.6555	12.3214	15.959	16.3159	15.5172
AGA	8.56428	5.14217	7.50079	5.79393	9.83508	9.43941
AGAP1	7.65275	8.05265	6.11949	8.05162	7.86388	6.22139
AGAP2	1.55543	1.25733	1.52032	1.42203	1.40137	1.58522
AGAP3	14.1719	24.8683	18.3294	16.2379	15.4732	15.7476
AGBL1	0	0	0	0	0	0
AGBL2	0.168037	0.120046	0.210558	0.174963	0.201535	0.176307
AGBL3	0.102813	0.0203352	0.0308866	0.020722	0.0808916	0.0563969
AGBL4	0.117575	0.0225215	0.0529493	0.0522345	0.135429	0.0391582
AGBL5	1.49278	1.74734	1.72358	1.69743	2.04106	1.8757
AGER	0.286638	0.391189	0.399065	0.282122	0.244957	0.264391
AGFG1	6.17843	5.03195	4.59733	7.26364	6.02731	5.87429
AGFG2	7.79581	10.651	10.5051	7.78872	8.98038	9.81685
AGGF1	9.03598	5.51137	6.90179	9.56671	9.96462	8.59753
AGK	5.12746	3.90791	5.1225	5.17946	5.24133	4.68289
AGL	2.69446	0.574679	1.06166	2.38825	2.5397	1.80342
AGMAT	0.106026	0	0.0253308	0.0262089	0.0264352	0
AGMO	6.02926	3.06524	5.0553	6.43785	3.76249	4.37379
AGO1	8.9003	6.35982	8.03668	9.52144	10.5032	9.31443
AGO2	5.18017	4.1584	3.83836	7.69473	6.25014	5.53321
AGO3	2.45027	1.34472	1.29913	2.93962	2.81896	2.12897
AGO4	4.91886	2.66196	2.63003	3.99403	4.08008	3.69245
AGPAT1	3.78067	3.48562	4.31615	3.57875	3.45056	3.73479
AGPAT2	56.3301	115.591	101.755	65.197	67.1006	79.9525
AGPAT3	35.1843	15.6967	8.19035	18.7967	10.062	8.7177
AGPAT4	0.273825	0.437182	0.261539	0.236796	0.446209	0.380541
AGPAT5	13.3356	8.27688	9.48619	14.1465	11.7967	11.1811
AGPS	5.20023	2.17005	3.59699	4.73245	6.2078	4.45966
AGR2	6.06385	1.01369	0.757365	0.249525	0.386802	0.281844
AGR3	0	0	0	0	0	0
AGRN	12.3383	17.1761	17.8698	13.6235	16.5258	14.3567
AGRP	0	0	0	0	0	0
AGT	0.350872	0.401279	1.25495	0.368641	0.889998	0.899056
AGTPBP1	3.07246	1.70722	2.18986	2.39468	2.75083	2.23869
AGTR1	1.80287	1.34652	2.97458	1.57937	3.32124	2.90272
AGTR2	0	0.00582607	0.00337421	0	0	0.028576
AGTRAP	29.0214	31.8534	23.5435	22.7492	14.2491	14.7342
AGXT	0	0.0999684	0.0378237	0	0.0191684	0.0193131
AGXT2	0.0211932	0.0378579	0.0193947	0	0.0210133	0
AHCTF1	3.86165	2.03439	2.96376	4.77844	5.00945	4.19657
AHCY	2.59442	2.34881	4.12575	7.47058	0.381345	3.26656
AHCYL1	7.74693	6.18935	6.7428	7.4049	7.797	7.31608
AHCYL2	8.36125	7.00298	7.15637	11.9999	9.21198	8.66252
AHDC1	1.95449	1.557	2.09273	1.93356	2.17391	1.64224
AHI1	1.15318	0.620411	0.793889	1.31761	1.32904	0.987761
AHNAK	64.4678	69.1658	62.0813	68.3916	87.6043	75.7525
AHNAK2	7.54155	16.0515	11.0701	5.83022	8.31836	8.13691
AHR	4.35929	1.87549	3.67467	4.92858	5.2037	4.46275
AHRR	0.73266	0.579411	0.785857	0.573574	0.721342	0.562094
AHSA1	43.7133	67.6147	49.795	49.363	42.3366	42.245
AHSA2	0.973484	0.834076	0.584561	0.934799	0.855093	0.78308
AHSG	1.10119	2.84802	1.74588	1.45224	1.02443	1.70126
AHSP	0	0	0.630728	0.185894	0.0936181	0
AICDA	0	0.0106624	0	0	0	0
AIDA	31.1912	20.6638	23.62	28.2871	31.3944	28.0888
AIF1	2.22166	1.26401	3.57322	1.56386	2.44646	3.14595
AIF1L	5.15982	3.2394	5.26482	4.35112	6.6595	3.84697
AIFM1	10.7835	7.66332	6.57277	6.88917	5.74528	6.33576
AIFM2	1.20983	1.0872	1.35144	1.1321	1.61935	1.10482
AIFM3	0.306975	0.383556	0.235079	0.299122	0.232951	0.467387
AIG1	5.59688	3.85506	4.0274	4.64565	4.21172	3.71753
AIM1	40.3214	41.7399	40.4234	51.8843	46.6544	47.7699
AIM1L	18.7752	34.4042	29.4984	27.5593	21.9631	26.3827
AIM2	0	0	0	0	0	0
AIMP1	5.58548	2.93371	4.69441	5.41112	5.38881	5.19325
AIMP2	21.7275	28.8223	20.1439	22.8224	18.239	19.145
AIP	20.0518	25.6982	24.2662	18.2034	19.1298	19.4027
AIPL1	0	0	0	0.0392993	0.0409124	0
AIRE	0	0.0561908	0.0256754	0.0243451	0	0
AJAP1	0.0166519	0.0111991	0.041461	0.00666995	0.0395265	0.0233265
AJUBA	40.8248	49.4655	46.7707	49.18	44.3623	47.3268
AK1	9.44357	12.6502	11.2469	9.91816	10.2293	9.72072
AK2	39.6897	44.5695	39.591	41.4104	35.4825	37.8458
AK3	24.7177	15.1662	17.1115	20.588	17.8731	17.5284
AK4	26.8996	19.4563	10.4121	29.6108	16.1308	10.7786
AK5	0.0701298	0.020388	0.0211241	0	0.104267	0.0698088
AK6	10.913	3.42871	7.04665	7.87923	8.21736	8.18744
AK7	0.0651797	0.0488877	0.182106	0.0902683	0.103493	0.0914212
AK8	0.853674	0.842207	0.708095	0.738298	0.760799	0.586208
AK9	0.0135055	0.00741653	0.00393963	0.0226311	0.00888676	0.0134991
AKAP1	8.87685	7.48663	6.66817	7.54805	7.20359	5.86866
AKAP10	3.71449	3.31372	3.98702	4.59476	4.51671	4.17502
AKAP11	5.31389	2.01733	3.28532	5.17038	5.708	4.4021
AKAP12	2.58082	1.61288	3.10214	2.34132	4.26356	2.95729
AKAP14	0	0	0	0	0	0
AKAP17A	5.39303	7.44304	9.1826	8.35755	6.48447	7.89253
AKAP3	0	0.019838	0.00968918	0	0	0.010296
AKAP4	0.336227	0.849153	0.532479	0.690533	0.556542	0.793077
AKAP5	0.255666	0.370195	0.304358	0.359495	0.4827	0.384857
AKAP6	0.0981215	0.0475304	0.117425	0.0785455	0.177964	0.10469
AKAP7	0.362289	0.114023	0.328309	0.353464	0.48157	0.368521
AKAP8	12.1302	13.3521	10.6053	12.4925	11.2912	10.9068
AKAP8L	5.80908	8.11766	8.30888	7.48525	7.75177	7.94937
AKAP9	6.70768	3.16425	5.06354	8.18438	7.56132	7.70214
AKIP1	5.29572	8.72186	8.51141	6.16194	6.48991	6.91109
AKIRIN1	20.538	18.6555	15.4862	23.0662	19.7534	18.152
AKIRIN2	22.548	28.0613	24.8006	28.1788	21.5252	24.527
AKNA	1.70841	2.16784	3.02298	1.82805	2.79428	3.19687
AKNAD1	0.0613153	0.0396217	0.0318794	0.0432045	0.0601824	0.0303836
AKR1A1	66.0929	53.9101	53.8913	41.3673	38.1794	39.6924
AKR1B1	2.80037	3.7052	5.78246	6.72955	5.65703	5.54543
AKR1D1	0.226714	0	0	0	0	0
AKR1E2	1.20188	2.56593	2.24888	1.3795	2.46621	1.76426
AKR7A2	15.2301	19.6698	18.1886	13.3115	12.8805	14.2772
AKT1	3.95864	4.21802	4.95268	3.89469	4.72477	4.55475
AKT1S1	11.5644	14.6986	12.0048	9.32596	8.41418	10.1614
AKT2	8.44384	9.35884	6.81302	9.28402	7.77962	7.56964
AKT3	3.72922	1.76733	3.44095	3.77909	5.30037	4.36343
AKTIP	31.3182	33.1165	30.8216	35.8375	34.6053	37.5065
ALAD	10.356	6.00662	4.41656	5.65055	3.76585	3.82896
ALAS1	30.443	29.1097	36.59	30.1938	33.5067	35.7654
ALAS2	0	0	0.0179267	0	0	0
ALB	16.0832	2.75713	2.05581	9.59056	1.78547	1.71226
ALCAM	20.2712	15.6026	18.7281	23.2482	24.0697	20.7776
ALDH16A1	10.2287	10.2774	11.7551	8.77954	8.54911	8.69874
ALDH18A1	5.96551	5.7338	6.32489	5.85379	6.5817	6.69721
ALDH1A1	14.1675	13.5469	31.2633	15.2123	24.3517	22.1692
ALDH1A2	0.345281	0.244868	0.29439	0.312012	0.220483	0.244736
ALDH1A3	17.7647	10.1412	13.3954	20.8962	18.4057	16.7474
ALDH1B1	0	0	0	0	0	0
ALDH1L1	0.0506026	0.0370187	0.0170135	0.0164449	0	0
ALDH1L2	3.06676	4.25285	1.98585	3.54287	4.96614	3.9847
ALDH2	154.804	277.136	234.67	207.316	214.21	244.225
ALDH3A1	0.430309	0.234799	0.572903	0.491488	0.376122	0.574491
ALDH3A2	36.3895	44.7609	61.6431	52.0874	55.7684	58.4233
ALDH4A1	8.52187	9.05135	16.7109	7.57481	13.0011	11.8659
ALDH5A1	8.3841	6.2797	6.68599	8.12032	9.74627	10.2336
ALDH6A1	25.6342	13.788	15.2563	17.7559	18.1782	15.7491
ALDH7A1	28.0435	17.7704	21.0223	22.688	24.464	19.3369
ALDH8A1	0.0769552	0.105144	0.0596407	0.121046	0.0108244	0
ALDH9A1	19.3371	16.8278	25.155	19.3289	23.9339	21.7287
ALDOA	309.65	429.844	263.74	254.52	220.262	225.523
ALDOB	0.0473269	0.0891531	0.110845	0.140524	0.187988	0.140189
ALDOC	5.50974	7.6448	6.2699	4.31353	3.93041	4.15582
ALG1	5.91798	5.22241	5.35505	5.38975	4.43067	4.7179
ALG10	9.87338	6.18154	8.78265	10.0704	11.4501	10.3588
ALG11	5.46739	3.42834	3.79768	5.75146	5.63974	5.02699
ALG12	20.2259	27.0659	22.943	15.8377	17.1297	17.7037
ALG13	1.10311	0.627329	0.825461	1.13161	1.33271	1.01115
ALG14	32.0143	26.7124	18.7511	15.1906	16.3903	14.8608
ALG2	6.53824	4.96299	3.15778	6.07545	7.22316	4.07359
ALG3	9.14757	8.31619	7.62235	6.94586	5.0556	5.5561
ALG5	9.20346	6.29977	6.36772	6.20597	7.22883	6.19132
ALG6	3.26069	1.6705	2.53078	2.91198	3.21845	2.92813
ALG8	5.23418	3.41231	3.85987	4.66956	5.00518	3.80849
ALG9	3.97574	2.23734	2.54569	3.47367	3.50961	2.99436
ALK	0.229596	0.211786	0.182575	0.346569	0.141408	0.288487
ALKBH1	5.50535	5.04882	4.99091	6.02543	5.22895	5.16311
ALKBH2	1.97081	0.755595	1.57376	1.24929	1.7147	2.10607
ALKBH3	4.24448	3.89707	4.10624	3.41617	3.96451	3.8232
ALKBH4	17.1286	30.0744	23.4097	15.681	16.5499	17.0779
ALKBH5	17.7137	20.8756	17.0984	17.2005	16.4873	16.2402
ALKBH6	6.90892	11.1145	7.8794	4.71006	4.92261	6.72769
ALKBH7	26.058	34.3727	29.0268	19.8972	21.8151	22.4705
ALKBH8	3.13585	1.6996	2.30309	2.62755	2.85011	2.69343
ALLC	0	0	0	0	0	0
ALMS1	1.97698	1.07305	1.40224	2.07938	2.20818	1.86802
ALOX12	3.17288	8.99048	7.59988	6.84837	4.31434	7.83225
ALOX12B	2.42483	3.24428	3.05053	3.74011	2.61909	2.89599
ALOX15B	35.6602	45.9286	32.8693	32.675	30.7155	34.9923
ALOX5	1.73746	2.31107	4.61251	2.2542	2.33394	2.88787
ALOX5AP	1.48546	1.43985	5.07099	1.63116	2.98457	3.61819
ALOXE3	3.92328	5.8605	3.27421	3.71904	2.73383	3.56592
ALPK1	0.661151	0.41929	0.413512	0.564311	0.60746	0.45578
ALPK2	0.108326	0.0391902	0.0843791	0.0595123	0.108262	0.0649233
ALPK3	0.358139	0.546471	0.570975	0.479176	0.431517	0.370636
ALPL	0.192338	0.166884	0.249742	0.240775	0.210039	0.177654
ALS2	4.28656	2.53973	3.36563	4.09349	5.21965	4.55074
ALS2CL	3.68824	3.81987	4.86692	2.60152	3.50439	3.58911
ALS2CR11	0.0233515	0.0634068	0.0297391	0.0196925	0.0381878	0.0503998
ALS2CR12	0	0	0.0290933	0	0.0213975	0
ALX1	0	0	0	0	0	0
ALX3	0.145686	0.305292	0.165967	0.302797	0.304195	0.336964
ALX4	0.690137	0.417788	0.859139	0.629845	1.45942	0.813838
ALYREF	37.7733	57.8381	49.3714	39.7813	37.893	42.1948
AMACR	8.19854	3.91551	6.16128	5.75143	5.30936	5.22086
AMBN	7.67705	11.7367	9.4662	9.52332	6.51875	9.47604
AMBP	0.286146	0.170945	0.662405	0.478851	0.626085	0
AMBRA1	7.70571	8.38016	9.18012	8.29592	8.40025	8.54103
AMD1	7.93603	3.92068	5.59996	6.43235	6.66923	5.81121
AMDHD1	6.78944	4.78865	0.567317	1.3965	0.656383	0.616465
AMDHD2	15.1005	13.1058	10.9639	7.57331	9.47439	10.9925
AMELX	0.486795	0.307639	0.153666	0.399941	0.241524	0.162368
AMER1	3.07721	1.77016	1.99932	3.34309	2.92765	2.4476
AMER3	0.00465233	0	0	0	0.00922011	0
AMFR	47.8658	46.5369	45.797	52.3696	54.7808	48.1697
AMH	0	0	0	0.0457657	0	0
AMHR2	0.42214	0.507766	0.589819	0.342437	0.406297	0.422528
AMIGO1	1.63682	1.58141	1.76887	1.78693	1.85769	1.84397
AMIGO2	2.65781	1.70803	4.17823	3.6478	6.47339	5.14204
AMIGO3	0.68011	1.56346	0.766514	1.01018	0.882428	0.855899
AMMECR1	6.22047	6.09054	5.70953	9.74392	8.37384	8.20344
AMMECR1L	12.2196	13.4537	12.3682	16.9759	15.4703	13.9893
AMN	0.046978	0.0537342	0	0	0.0474353	0
AMN1	4.15413	3.01098	3.18547	4.86768	4.2583	3.70775
AMOT	2.92791	1.92457	1.57646	2.06099	2.21496	1.77409
AMOTL1	13.7094	9.28141	10.8489	16.1666	17.463	14.2123
AMOTL2	18.5206	25.1616	21.7778	24.2068	20.8171	23.0353
AMPD1	0	0	0	0	0	0
AMPD2	6.89446	7.54121	7.22078	6.35793	6.81116	5.63191
AMPD3	2.26471	2.16677	2.24712	1.9666	2.32172	1.75589
AMPH	0.0621159	0.0747621	0.0215872	0.0526054	0.0329984	0.0669014
AMT	7.31775	9.77202	8.3073	5.0563	6.99042	7.15766
AMTN	0	0	0.0125397	0.029557	0	0
AMZ1	0.37842	0.363436	0.480255	0.185036	0.479492	0.337016
AMZ2	3.6934	4.94409	4.68896	4.08621	4.39968	3.76678
ANAPC1	3.11094	2.64211	2.48512	3.12951	3.23619	2.75087
ANAPC10	1.39669	1.5522	1.67666	2.17057	2.71733	1.81635
ANAPC11	37.814	66	52.5906	36.573	38.9749	38.3571
ANAPC13	5.57512	9.67458	7.08461	4.96188	6.16329	7.67905
ANAPC15	3.47282	4.74927	3.7609	2.76728	2.60799	2.26093
ANAPC16	30.4115	30.4283	27.0391	25.2526	22.6876	26.1276
ANAPC2	7.55715	11.3816	10.4726	7.47579	8.3066	9.52705
ANAPC4	7.74748	5.81201	7.35947	7.15618	8.11953	7.24459
ANAPC5	8.2411	7.56024	8.08816	8.54438	9.27625	8.66579
ANAPC7	17.2919	15.8174	14.8197	16.0549	17.1038	15.1813
ANGEL1	2.30889	2.59556	2.46602	1.98053	2.22328	2.17783
ANGEL2	8.17414	6.22418	6.19591	9.55728	9.31961	8.31514
ANGPT1	0.710293	0.296074	0.810818	0.597472	0.903966	0.629993
ANGPT2	1.06995	0.714279	1.38251	1.03642	1.11506	1.21418
ANGPT4	1.80836	1.59295	1.86557	1.90464	2.20493	1.00452
ANGPTL1	1.65629	0.908837	2.2554	2.59545	3.62517	3.19498
ANGPTL2	14.6832	13.0095	12.763	8.29613	16.4766	9.76211
ANGPTL3	0	0	0	0	0	0
ANGPTL4	31.251	34.5835	20.7768	17.8832	14.7952	16.3879
ANGPTL5	7.86625	0.860267	3.80072	4.53507	5.8912	3.6648
ANGPTL6	0.821707	1.14949	0.928566	0.796608	1.01427	1.08008
ANGPTL7	0.124139	0.0256114	0.231911	0.123719	0.152207	0.0363864
ANGPTL8	0.0139283	0.0133457	0	0	0.0138364	0.0137249
ANHX	0	0	0	0	0.0362265	0
ANK1	0.104692	0.0761015	0.17478	0.101857	0.0830266	0.117091
ANK2	0.735099	0.58876	0.701701	0.85028	1.13295	0.810098
ANK3	0.954416	0.711914	0.586269	0.88209	0.984782	0.946141
ANKAR	0	0	0	0	0.00751495	0
ANKDD1A	0	0	0	0	0	0
ANKDD1B	0	0	0	0	0	0
ANKEF1	0.0928765	0.0193107	0.00420772	0.034464	0.00480117	0.00965723
ANKFN1	0	0	0	0	0	0.00386092
ANKFY1	6.40632	5.29491	5.98624	6.35845	7.6441	6.73344
ANKH	14.0221	10.9196	14.854	15.4072	14.7574	15.6941
ANKIB1	4.56714	2.62687	3.03489	4.8634	4.79354	3.89353
ANKK1	0	0	0	0	0	0
ANKLE1	0.395224	0.389908	0.432124	0.427355	0.459321	0.407448
ANKLE2	11.0726	10.2855	10.1733	12.532	13.0021	11.7939
ANKMY1	0.138064	0.150742	0.126654	0.0489825	0.113731	0.11401
ANKMY2	12.0015	8.12468	8.97046	10.4646	10.2905	9.33937
ANKRA2	7.49841	5.97143	6.58945	7.16064	7.31567	7.67556
ANKRD1	0.0874184	0.0392906	0.239901	0.152325	0.08608	0.0854953
ANKRD10	15.5116	25.1281	19.1504	13.6824	16.1394	15.6315
ANKRD11	8.17899	7.03576	9.87661	10.5374	9.10414	10.1732
ANKRD12	7.18049	2.53974	3.30204	7.52322	6.96291	5.13925
ANKRD13A	40.3694	32.2549	34.2833	32.7594	34.8109	34.1271
ANKRD13B	2.4923	3.40319	4.50939	2.46338	3.20571	3.70199
ANKRD13C	11.431	8.1434	9.35045	14.1661	11.9069	12.584
ANKRD16	1.65086	1.76245	1.89072	1.31387	1.59874	1.96884
ANKRD17	9.2509	5.59054	6.11478	8.85175	9.3195	7.12526
ANKRD2	0.200754	0.309101	0.344176	0.111928	0.143624	0.199308
ANKRD22	14.1241	13.6669	11.9367	16.6519	12.6584	16.7128
ANKRD23	0.875926	1.03002	0.876638	0.956084	1.1111	0.977805
ANKRD24	0.364564	0.460416	0.455513	0.215104	0.644638	0.331099
ANKRD27	8.33233	7.41628	6.76059	9.6541	8.61167	8.03485
ANKRD28	1.99737	1.65586	1.41291	2.27661	2.12414	1.86607
ANKRD29	2.21673	2.60896	2.79096	2.44263	3.8703	3.62934
ANKRD31	0.224415	0.0436251	0.0234731	0.0663268	0.0872717	0.0308958
ANKRD33	0.287611	0.0716328	0.208753	0.194556	0.394929	0.175956
ANKRD33B	4.04352	1.07163	1.58134	2.75486	2.37769	1.78323
ANKRD34A	0.0639626	0.107693	0.103552	0.062515	0.107296	0.129597
ANKRD34B	0.0634473	0	0	0	0	0
ANKRD34C	0	0	0	0	0	0
ANKRD35	14.7772	20.5376	22.9727	21.8639	19.8805	21.7525
ANKRD37	0.376648	0.147632	0.670188	0.322382	0.356795	0.681848
ANKRD39	5.40386	8.33554	7.56038	4.27358	5.69005	6.11364
ANKRD40	10.9491	9.10324	9.73938	12.7846	12.5719	11.1014
ANKRD42	3.59285	2.73266	3.11347	4.36233	4.03788	3.27723
ANKRD44	0.942097	0.301001	0.564247	1.00415	1.22931	0.979732
ANKRD45	0.923421	0.417489	0.521503	0.488969	0.558565	0.516437
ANKRD46	18.926	13.1551	13.2815	21.7492	17.3794	14.6432
ANKRD49	4.53289	3.51834	3.91561	4.46927	4.37889	4.92764
ANKRD50	4.12579	1.75304	2.25239	4.56093	4.79869	3.97087
ANKRD52	4.61339	2.34737	3.18345	6.07243	5.51469	4.71559
ANKRD53	0.0539426	0.0778538	0.0324607	0.0449422	0.0267733	0.0986996
ANKRD54	11.5222	15.4674	15.7035	12.8917	12.9407	14.0149
ANKRD55	0.109941	0.0223521	0.497879	0.048603	0.230619	0.381131
ANKRD6	0.64022	0.497379	0.468576	0.699816	0.505652	0.550635
ANKRD60	0.220363	0.226874	0.160504	0.0488019	0.0244439	0.338702
ANKRD61	0	0	0	0	0	0
ANKRD63	0.0791301	0	0.346216	0.0771256	0.356333	0.11777
ANKRD65	0.17308	0.429394	0.209984	0.042816	0.323979	0.128684
ANKRD66	0.289246	0.278527	0.396597	0.0953788	0.321199	0.285079
ANKRD7	0	0	0.0472565	0	0	0
ANKRD9	4.76861	4.17828	4.05615	3.05987	3.50681	3.56855
ANKS1A	6.77937	6.87934	7.69681	7.61823	7.32094	6.53098
ANKS1B	0.0249441	0.012155	0.0304433	0.0601701	0.0245486	0.0397828
ANKS3	3.29601	5.08271	4.59206	3.23492	3.5898	3.83746
ANKS4B	0.401209	0.242897	0.487857	0.297423	0.809265	0.309452
ANKS6	0.574436	0.312504	0.423449	0.629137	0.624675	0.388562
ANKUB1	0.0189169	0	0.00834446	0	0	0
ANKZF1	5.0983	6.41271	4.93689	5.03959	5.37195	4.96027
ANLN	5.58673	2.51346	3.64165	5.97208	5.30197	4.61291
ANO1	1.93848	1.31169	2.29138	1.45413	1.86648	1.79206
ANO10	15.2817	15.5327	13.4621	16.9817	11.8525	12.248
ANO2	0	0	0.0234586	0	0.0485812	0.0244464
ANO3	1.20627	0.884062	1.19373	1.39905	1.95453	1.5936
ANO4	0.0153641	0	0.0224692	0.0206369	0.00505389	0.030607
ANO5	0	0	0	0	0.0132824	0
ANO6	9.07062	5.71081	6.02993	8.80631	8.09224	6.04393
ANO7	0	0.0216295	0	0	0	0
ANO8	6.74492	4.02948	5.06214	4.47005	4.39328	4.32362
ANO9	8.64646	9.09526	5.57133	5.42758	3.85606	5.24278
ANOS1	1.39479	1.26558	1.04924	3.67993	2.36439	1.76449
ANP32A	3.79971	5.42428	5.04752	3.65041	4.30384	5.08559
ANP32B	1.39525	1.579	1.87982	1.382	1.42036	1.73535
ANP32E	31.8481	17.7002	23.4856	31.5233	32.1059	30.0278
ANPEP	14.4449	17.1878	16.3833	10.5858	21.0086	14.194
ANTXR1	14.1407	9.64316	13.4285	15.3059	22.7945	16.4135
ANTXR2	4.69329	2.26239	3.61432	3.72181	5.32879	4.12634
ANXA1	294.46	235.667	333.623	244.276	340.544	296.531
ANXA10	0	0	0	0	0	0
ANXA11	22.7672	28.4257	28.5331	22.1035	23.2741	23.0757
ANXA13	0.0752719	0.0239713	0.18882	0.0494514	0.0742309	0.074076
ANXA2	647.495	549.792	645.725	507.298	566.894	531.833
ANXA3	18.976	17.2815	20.9586	17.1184	20.6441	17.7479
ANXA4	60.7017	40.7122	49.0311	58.4442	57.1117	52.8634
ANXA5	82.3542	43.51	63.1726	65.9027	72.9524	57.0196
ANXA6	21.5371	15.913	21.8184	14.4622	18.6221	15.644
ANXA7	37.0983	27.3331	26.596	29.5408	30.4438	27.8032
ANXA9	14.1818	27.4986	18.6668	16.4044	14.3747	18.609
AOAH	2.22374	0.901396	2.02705	1.41762	3.68127	2.89
AOC1	1.09052	0.250621	1.54007	0.137351	0.90346	1.35969
AOC2	0.292869	0.378995	0.124242	0.1191	0.0793114	0.0791955
AOX1	10.8805	7.7248	13.0356	8.42757	20.0293	13.2954
AP1AR	4.42164	2.20698	2.9403	4.18163	4.16826	3.35003
AP1B1	15.3514	19.0219	22.7776	15.7225	16.8137	18.182
AP1G1	14.1628	9.92373	9.81408	14.6118	13.6894	12.3487
AP1G2	3.21689	3.76437	3.71916	2.76325	2.57084	2.42352
AP1M1	18.4954	14.1009	15.1537	12.3375	13.6601	10.1315
AP1M2	24.0135	33.531	25.4649	24.118	23.0264	24.9455
AP1S1	41.1193	45.5231	40.4305	36.6529	31.1716	32.3255
AP1S2	9.99848	5.55323	10.4483	8.57102	13.239	12.0263
AP1S3	5.84183	4.04708	5.09948	6.79036	7.02369	6.15828
AP2A1	21.4784	22.2135	25.618	21.6079	23.0839	21.9783
AP2A2	20.1202	22.7143	22.1541	14.5672	17.2756	16.1576
AP2B1	18.0402	15.1912	16.9368	19.7047	19.3966	17.8406
AP2M1	64.322	62.961	74.9142	61.5256	66.1397	62.529
AP2S1	59.5395	83.5225	73.3128	53.3692	52.6189	62.1545
AP3B1	12.0867	7.2299	9.59495	12.0417	12.1324	10.8491
AP3B2	0.0530358	0.0227448	0.137512	0.0103617	0.010633	0.150266
AP3D1	27.3422	34.3467	31.308	27.8027	27.3342	27.3191
AP3M1	27.127	18.5994	21.088	25.3048	25.7505	25.5073
AP3M2	0.0959634	0.0605617	0.0788292	0.23475	0.112534	0.0518314
AP3S1	14.2929	8.876	9.49162	12.9249	12.2989	12.4032
AP4B1	4.72996	5.11418	3.37144	4.41068	3.70624	3.97041
AP4E1	3.98149	2.11923	2.31285	5.03617	4.467	3.95061
AP4M1	14.008	22.8789	20.7805	13.8091	15.7996	15.1052
AP4S1	6.66944	5.9956	5.77186	5.80619	6.18488	6.5757
AP5B1	13.3595	21.5073	21.0047	13.452	16.3876	15.4654
AP5M1	7.15369	3.42795	4.187	8.1662	6.74308	5.48719
AP5S1	6.54922	7.22666	6.99515	6.25843	5.63702	5.67831
AP5Z1	13.8043	19.6165	16.7088	14.0651	12.5736	13.9337
APAF1	1.91494	1.08606	1.70033	2.54208	2.37729	2.06989
APBA1	2.4667	1.73232	1.12046	2.45349	1.77493	1.02548
APBA2	0.0773124	0.491078	0.183559	0.212266	0.0391744	0.104846
APBA3	12.2023	13.9696	14.66	10.796	10.8237	10.4262
APBB1	6.72162	13.0983	12.1976	7.84885	9.22012	9.42715
APBB1IP	1.69349	0.902157	2.86162	1.42547	3.78869	2.77731
APBB2	7.99865	4.29852	5.77245	8.10118	7.99033	6.33207
APBB3	5.5238	6.06756	5.55071	4.34076	4.97859	4.89154
APC	3.93291	1.82132	2.46017	4.35664	4.05727	3.27186
APC2	0.598587	0.549521	0.806973	0.886925	0.815226	0.786771
APCDD1	21.7331	40.7905	31.0192	35.6677	28.2472	35.0305
APCDD1L	5.35968	5.92813	9.84622	6.84911	10.3597	9.57924
APCS	0	0	0	0	0	0
APEH	20.9579	20.976	17.3119	16.9143	15.511	15.1749
APELA	0.105376	0.0797517	0.310767	0	0.103878	0.051104
APEX1	47.6538	51.7482	51.0118	48.7838	45.5245	51.6383
APEX2	8.08468	8.85485	7.98762	7.56447	7.48524	6.79785
APH1A	54.9268	51.4121	43.2221	46.1773	42.9222	43.466
APH1B	1.39982	0.946171	0.737647	1.84493	1.56556	1.49854
API5	26.4581	17.8451	19.5663	27.7779	22.8665	20.6031
APIP	8.88524	7.13044	9.19687	8.26683	9.31429	9.17333
APITD1	8.24574	10.1575	9.94905	7.52526	8.9139	10.5808
APLF	1.88851	1.20302	1.75516	1.75082	2.02157	1.81446
APLNR	3.47319	1.35801	6.0827	2.08587	4.21992	3.60757
APLP1	3.69351	4.38135	5.10688	3.65652	4.23599	4.11051
APLP2	64.7037	70.4282	74.1354	59.5546	72.3797	66.3486
APMAP	36.061	33.131	30.3594	34.1959	28.7843	29.6549
APOA1BP	28.1099	25.6336	27.4718	23.6464	22.9097	23.8204
APOA2	0	0	0	0	0	0
APOA4	0	0	0	0	0	0
APOA5	0	0	0	0	0	0
APOB	0	0	0	0	0	0
APOBEC1	0.00727328	0.0114531	0	0.00733181	0	0
APOBEC2	0	0	0.0379559	0.0374722	0	0.0385518
APOBEC3F	2.41657	3.45648	4.90119	1.90908	3.87252	4.26248
APOBEC3Z1	0.0890491	0	0	0	0.0443464	0
APOBEC4	0	0	0	0.0119033	0	0
APOBR	1.79643	1.80647	4.33825	2.01637	3.09189	3.28284
APOC2	0.368734	0.358586	0.264635	0.180461	0.184185	0.609247
APOC3	0	0	0	0	0	0
APOC4	0	0.111506	0.213921	0	0.10643	0
APOD	153.072	91.7678	119.862	87.3503	131.461	101.434
APOE	152.178	181.148	236.249	123.113	202.395	171.019
APOF	0.261539	0.279874	0.182245	0.0804496	0.139005	0.13972
APOH	0	0	0	0	0.0769602	0
APOLD1	1.29116	0.738868	1.12439	3.95624	1.18735	0.875132
APOM	3.07679	3.75522	2.13263	3.32212	2.72325	3.48476
APOO	3.43739	3.30369	2.37199	2.86198	2.72313	2.64473
APOOL	5.61865	3.21515	3.59495	4.15969	2.83708	3.89876
APOPT1	16.7191	19.5962	13.2138	12.8532	10.1819	11.1402
APP	149.399	123.959	161.056	147.791	179.135	159.113
APPBP2	13.9513	9.06782	10.2558	14.8741	14.3162	12.821
APPL1	7.99061	3.84865	5.17782	7.32893	7.8732	5.95461
APPL2	6.02696	5.26438	7.76889	7.32088	8.3945	8.53326
APRT	21.6488	26.373	26.6638	18.1254	22.4396	18.9773
APTX	3.64779	3.96967	2.86638	2.62025	2.71963	2.95238
AQP1	157.225	117.403	153.051	158.228	208.133	129.303
AQP10	0	0.0784569	0	0	0.0322156	0.080393
AQP11	2.046	0.539519	0.379982	0.527554	0.472413	0.345546
AQP2	0	0	0	0.0108798	0.0108688	0
AQP3	114.787	130.775	152.083	120.261	100.833	106.882
AQP4	0.140183	0.0531998	0.13822	0.165604	0.251762	0.166358
AQP5	2.28653	0.219344	1.99629	0	0.208668	0.334175
AQP6	0	0	0	0	0	0
AQP7	0.220971	0	0	0.0272924	0.0551144	0
AQP8	1.39373	1.19624	8.95518	1.03039	10.1822	3.45168
AQP9	8.72888	10.4924	10.4636	10.2687	4.90204	10.5243
AQR	4.24485	2.08262	2.87942	4.76521	5.03324	3.92854
AR	3.09189	1.02392	0.542707	2.13667	1.41722	1.39292
ARAF	17.2365	16.8314	16.7636	12.2622	13.2702	13.6043
ARAP1	6.22982	7.20341	8.14574	6.16001	8.09313	6.65015
ARAP2	9.41972	4.21299	4.34921	10.4379	9.2567	7.16037
ARAP3	2.70956	2.05435	3.10483	2.36904	3.07116	2.21552
ARC	1.94782	3.07709	5.0228	2.40977	2.34343	2.20199
ARCN1	52.1866	35.4282	40.2592	47.3928	48.867	47.0206
AREG	4.14323	8.05716	8.88147	8.60326	5.6235	9.1949
AREL1	5.56545	3.55991	4.0744	5.40342	4.2491	3.92954
ARF1	165.715	185.831	158.575	160.257	149.712	158.696
ARF3	43.1701	38.5353	42.8051	45.968	48.2717	42.8612
ARF4	15.3488	12.2192	12.5332	14.9561	13.2455	17.0344
ARF5	53.2444	80.8409	72.1138	63.0796	62.4896	60.6212
ARF6	86.408	91.5629	80.9864	85.8878	89.6623	84.4523
ARFGAP1	5.44098	7.40829	6.61907	5.24709	4.84573	5.44076
ARFGAP2	21.7566	24.3124	27.0215	22.9983	21.5113	23.5572
ARFGAP3	10.5185	5.96002	7.89667	7.75112	8.50171	7.48695
ARFGEF1	12.1109	7.1833	7.24611	11.9423	10.731	9.07434
ARFGEF2	9.11444	5.14972	4.75598	8.72021	7.55826	6.88194
ARFGEF3	2.51912	1.10059	0.932528	1.67307	1.96481	1.24671
ARFIP1	10.4823	6.50231	6.87889	10.0201	9.01934	8.53728
ARFIP2	24.2795	25.9575	21.8724	16.5789	18.8632	18.4545
ARFRP1	39.1253	58.7638	48.6362	37.8535	37.594	37.8327
ARG1	0.3649	0.12828	0.269293	0.0302215	0.388504	0.208138
ARG2	1.32765	2.4214	1.3042	1.62765	1.39494	1.36868
ARGFX	0	0	0	0	0	0
ARGLU1	54.1975	54.0725	51.1048	53.476	60.5592	53.1212
ARHGAP1	22.0282	22.2814	25.3341	20.4943	21.5028	21.085
ARHGAP10	27.6762	14.6718	16.5465	18.1273	15.1155	15.2097
ARHGAP11A	3.41392	1.60903	2.42018	3.75356	3.25028	2.66283
ARHGAP12	6.81292	5.96194	6.53948	7.80499	8.17745	8.32973
ARHGAP15	1.0527	0.325224	1.67252	0.907487	1.68381	1.52876
ARHGAP17	7.72248	7.33334	7.70584	8.43857	8.23264	7.55587
ARHGAP18	2.90993	1.92804	2.4071	3.33513	2.8766	2.96329
ARHGAP19	2.6993	2.60167	2.65611	3.72433	3.06011	2.9147
ARHGAP20	0.204673	0.118636	0.176014	0.229348	0.358764	0.291734
ARHGAP21	7.3574	5.78767	7.78457	8.55967	10.4109	7.93798
ARHGAP22	0.191939	0.373531	0.400626	0.226149	0.321919	0.181341
ARHGAP23	5.29054	5.22104	6.68126	7.15159	6.39335	6.80003
ARHGAP24	1.19822	0.859727	1.59908	1.2459	1.61199	1.59993
ARHGAP25	0.96772	0.645592	1.00963	0.903451	0.834813	0.852515
ARHGAP26	1.20688	0.763121	1.26679	1.13708	1.5549	1.1865
ARHGAP27	3.14367	2.96248	3.62528	3.10253	2.71566	2.67508
ARHGAP28	3.1229	1.60115	2.15811	3.20269	2.79846	2.47703
ARHGAP29	17.3542	9.35861	14.3731	20.2666	22.7443	17.7758
ARHGAP30	5.3836	5.94041	8.77251	6.01921	6.51324	7.77687
ARHGAP31	4.61847	2.79407	3.60782	5.02698	5.58133	4.09407
ARHGAP32	7.86545	5.5712	5.15713	8.95226	6.14047	6.03393
ARHGAP33	0.75344	1.02187	1.11345	0.983571	0.805321	0.720817
ARHGAP35	6.66771	2.98263	4.77576	7.89484	8.08401	6.9568
ARHGAP36	0	0.0140476	0	0	0	0
ARHGAP39	4.99061	5.64695	5.93099	6.43403	5.44574	5.20344
ARHGAP4	2.1357	1.98622	2.6171	1.34384	2.25379	2.5804
ARHGAP42	1.76055	0.720613	0.829061	1.84339	1.59879	1.4238
ARHGAP44	0.717475	1.48509	0.511195	0.619435	0.505325	0.412965
ARHGAP5	7.46708	2.81942	4.09992	8.6812	8.48952	6.68602
ARHGAP6	0.759019	0.692324	1.00154	0.861168	1.16253	0.885543
ARHGAP9	0.431228	0.388163	0.747026	0.326251	0.593521	0.724353
ARHGDIA	105.607	122.79	120.187	103.113	101.937	101.069
ARHGDIB	12.2446	12.3185	22.7662	12.9855	15.2521	19.1741
ARHGDIG	0.316398	1.0162	0.771361	0	1.21007	0.610967
ARHGEF1	7.81091	9.09756	10.5288	7.54733	8.3505	7.71475
ARHGEF10	9.72066	14.6238	14.6179	13.051	12.8879	13.1205
ARHGEF10L	5.26142	6.36389	7.27778	4.93445	5.52829	5.27276
ARHGEF11	3.60224	4.22257	4.19435	4.07383	4.82479	3.80542
ARHGEF12	14.4374	8.1729	8.1014	15.9712	14.6078	12.598
ARHGEF15	3.10531	2.69962	2.95609	2.48884	2.94465	2.05873
ARHGEF16	3.19042	4.31373	4.83879	2.47633	4.00598	3.52469
ARHGEF17	5.681	5.50941	8.02461	5.9762	7.14029	6.81571
ARHGEF18	4.41638	3.27353	4.9455	4.30234	4.11787	4.62466
ARHGEF19	5.35226	9.05625	9.92226	6.4936	7.92621	8.39998
ARHGEF2	7.87274	7.56148	9.81725	6.4652	8.35467	8.07783
ARHGEF25	3.24297	4.47308	5.66123	3.93822	6.08389	4.41618
ARHGEF26	7.01429	7.04515	4.34977	6.51047	5.88145	4.76907
ARHGEF28	1.6112	2.02364	1.99746	2.82611	1.98523	2.16683
ARHGEF3	0.829612	0.660684	0.857882	1.05372	0.971709	0.975498
ARHGEF33	0.0125397	0	0	0.00421532	0.00410795	0.00827627
ARHGEF37	24.1878	22.5521	17.7475	20.5259	19.8142	21.0927
ARHGEF38	0.756182	0.23535	0.0566295	0.0747984	0.115812	0.0878086
ARHGEF39	3.54118	5.08271	4.81987	3.87369	3.16474	4.19203
ARHGEF4	3.30454	1.30425	1.83566	2.05281	1.78334	1.62467
ARHGEF40	7.4306	10.6664	11.0814	9.00922	10.9539	7.91692
ARHGEF5	7.18088	7.62399	7.44915	7.72621	6.59577	7.39742
ARHGEF6	4.62974	2.94398	4.26064	4.13183	5.97115	4.92037
ARHGEF7	3.12777	2.85562	3.52042	2.97868	3.56955	3.13724
ARHGEF9	0.301048	0.247113	0.241798	0.263006	0.426519	0.29456
ARID1A	5.24342	4.69579	4.38857	5.77066	5.49095	5.21085
ARID1B	6.23012	4.87969	5.30963	7.36555	7.26003	6.5495
ARID2	5.03881	3.64691	3.54234	5.90362	5.44006	4.86552
ARID3A	3.13182	4.42956	3.86047	4.8399	3.84521	4.76614
ARID3B	0.625753	0.820525	1.05939	0.806846	0.921559	0.889356
ARID3C	0.028157	0.0859853	0	0	0	0
ARID4A	5.34735	2.45624	3.80763	6.55814	6.12451	5.20561
ARID4B	5.22633	1.50003	2.67438	5.46523	5.81127	4.54754
ARID5A	2.23017	2.52497	3.50029	2.5173	2.31336	2.01866
ARID5B	4.09144	3.74586	3.74117	5.56549	5.06132	4.61271
ARIH1	7.3641	5.95393	6.38853	8.56692	8.49437	8.05639
ARIH2	7.34613	8.25141	8.30994	7.63147	8.7533	8.92613
ARIH2OS	3.30047	3.34374	3.35403	2.85426	3.24061	2.98559
ARL1	71.2728	41.3864	39.1868	65.1329	61.2456	49.7822
ARL10	1.15019	1.02815	1.44713	1.60276	1.79728	1.74634
ARL11	0.296617	0.0769609	0.287213	0.224874	0.308477	0.380127
ARL13A	0	0	0	0	0	0
ARL13B	1.37348	0.914525	1.26898	1.9039	1.66234	1.65984
ARL14	0	0	0	0	0	0
ARL14EP	12.4146	13.1183	11.9572	13.1592	12.9437	13.6999
ARL14EPL	0.223123	0.219105	0.470136	0.176316	0.334643	0.399998
ARL15	26.5126	15.7252	21.4735	30.1215	32.0773	29.9486
ARL16	3.4036	2.05703	2.79578	2.91619	2.73228	2.75383
ARL2	24.2033	29.4975	30.4688	23.9212	25.0985	24.1068
ARL2BP	27.24	28.5164	30.1106	29.8503	32.4897	31.2391
ARL3	37.1106	48.7492	50.5328	36.9457	56.1593	46.4166
ARL4A	22.1151	23.701	28.4644	26.1436	23.3742	25.2948
ARL4C	20.7668	22.4354	21.8087	23.5401	13.7803	18.2154
ARL4D	11.25	12.2488	13.5519	10.8392	11.6601	13.5722
ARL5A	37.1554	17.6645	19.9828	45.1659	39.6047	35.2435
ARL5B	8.98551	3.91479	5.41518	10.8135	8.71186	8.04061
ARL5C	0.0246762	0.0689649	0.0232211	0.0730461	0.0976512	0
ARL6	1.65785	0.969773	1.08938	1.65712	1.42901	1.31298
ARL6IP1	55.7607	36.4777	43.6025	67.0039	52.402	52.9731
ARL6IP4	12.6407	19.9339	15.0954	9.71211	11.6976	12.0037
ARL6IP5	36.5044	31.8712	30.5586	31.6753	31.5284	31.03
ARL6IP6	11.9159	7.72502	10.0033	14.9387	15.3486	12.0617
ARL8A	500.605	458.429	713.189	621.882	484.528	288.018
ARL8B	79.8078	55.8169	67.3929	83.6075	73.2027	71.2337
ARL9	0.0538727	0	0	0	0.0523172	0
ARMC1	16.8455	11.5947	11.9473	16.6127	16.01	15.8898
ARMC10	11.6626	4.70552	6.87369	7.7968	10.0321	8.38512
ARMC12	0.521861	0.343707	0.278794	0.242432	0.226589	0.243829
ARMC2	0.184728	0.166866	0.229866	0.326598	0.253471	0.264739
ARMC3	0	0	0	0	0	0.00354952
ARMC4	0.117374	0.0623164	0.0884006	0.110892	0.0773634	0.0978865
ARMC5	2.77287	4.57296	3.6485	2.99788	3.19034	2.75315
ARMC6	5.76953	8.2263	5.05451	4.90167	5.04484	4.14836
ARMC7	8.9039	13.9746	11.6492	9.2488	8.67078	8.33134
ARMC8	8.2274	5.63313	6.15325	7.7448	7.6308	7.16864
ARMC9	1.078	0.669438	1.16116	0.842669	1.12407	0.987167
ARMCX1	6.18137	4.44317	7.00397	6.04084	6.63875	7.2644
ARMCX2	5.69234	3.75998	6.59408	5.56555	6.25679	5.6067
ARMCX3	15.4683	7.50128	9.88699	14.6848	15.4746	12.4235
ARMCX4	0.0811532	0.0511091	0.102666	0.104041	0.126352	0.135643
ARMCX5	1.54629	1.21637	1.2523	1.68862	1.60801	1.50798
ARMT1	1.77957	1.45319	2.26859	1.5281	1.64602	2.48923
ARNT	15.1485	8.618	10.7879	14.8126	15.1915	13.9728
ARNT2	0.263706	0.0193849	0.496582	0.370638	0.599199	0.227294
ARNTL	1.23063	1.42046	1.39362	1.76602	1.87449	1.789
ARNTL2	0.327807	0.18434	0.362732	0.370084	0.534621	0.434078
ARPC1A	16.9557	34.5345	24.9344	22.2007	21.9338	23.9357
ARPC1B	120.184	134.668	152.903	103.773	128.398	131.634
ARPC2	76.1143	75.295	86.6735	75.818	77.5769	75.4647
ARPC3	85.9592	92.5632	94.8335	79.0819	82.8045	91.368
ARPC4	87.8004	95.6906	93.3844	81.2887	82.764	82.7292
ARPC5	72.0844	53.3895	61.9647	65.733	68.0171	64.4519
ARPC5L	70.1598	85.3939	60.9216	57.7122	50.2452	59.445
ARPIN	21.395	28.025	24.1075	20.2174	19.4006	19.4434
ARPP19	2.44701	1.40127	2.24876	2.57956	3.47392	3.22754
ARPP21	0.0420328	0.0075129	0.0231145	0.0419532	0.0500399	0.0169281
ARR3	0	0	0	0	0	0
ARRB1	3.55318	1.79039	3.2179	2.60694	3.22009	2.95772
ARRB2	4.3544	4.49929	7.40723	4.4869	5.85389	4.54636
ARRDC1	12.3148	23.3319	20.0256	12.9829	12.708	15.193
ARRDC2	10.425	16.6323	14.7451	12.6765	11.7489	13.3366
ARRDC3	32.1579	27.7616	27.7384	37.3364	42.0731	34.9253
ARRDC4	17.671	15.5988	15.5332	23.7643	20.1702	21.1265
ARRDC5	0.232998	0.146601	0.214722	0.252152	0.320511	0.263227
ARSA	18.6899	16.1966	20.1414	12.0382	12.105	13.4727
ARSB	15.7689	9.37485	7.66697	14.0259	8.21899	7.6454
ARSE	0.213208	0.248765	0.318335	0.27427	0.286892	0.325744
ARSG	3.32011	2.87926	2.44938	2.02691	2.55091	2.04907
ARSI	0.975986	0.869021	1.20667	1.05294	0.807487	0.655836
ARSJ	2.50873	1.05784	2.33294	3.57549	2.96268	2.67421
ARSK	1.82938	0.809512	1.032	1.72095	1.48689	1.47983
ART1	0	0	0	0	0	0
ART3	0.275651	0.32976	0.289422	0.138594	0.186649	0.220919
ART4	0.173368	0.133812	0.256694	0.130376	0.298709	0.328028
ARTN	0	0.083456	0.076281	0.0704877	0.0745919	0
ARV1	15.5244	16.9417	12.1006	16.6154	10.8018	17.7069
ARVCF	0.480614	0.526975	0.421702	0.186284	0.388134	0.34208
ARX	0	0	0	0	0.0533762	0.0533191
AS3MT	2.25339	1.6067	1.66364	1.71228	1.77355	1.59182
ASAH1	87.7578	80.8327	35.2958	74.206	39.6901	35.6749
ASAH2	1.75627	0.983742	1.10455	1.65882	0.717545	1.28693
ASAP1	1.9795	1.16394	1.81372	1.96576	1.8802	1.87342
ASAP2	2.00995	1.54133	1.67996	1.88598	2.32484	2.02148
ASAP3	9.29538	21.4665	14.8743	13.9437	10.5132	11.1845
ASB1	13.1845	12.2089	10.0972	14.732	13.9456	11.5656
ASB10	0	0	0.00709072	0	0	0
ASB11	0.511822	0.447201	0.43149	0.428267	0.406012	0.39677
ASB12	0.447064	0.619632	1.00106	0.495477	0.536736	0.337951
ASB13	7.78998	14.6588	9.99058	13.911	12.9085	12.427
ASB14	0.0276059	0	0	0	0	0
ASB15	0	0	0	0	0	0
ASB16	0.159071	0.181956	0.0986514	0.0793038	0.111605	0.118816
ASB17	0	0	0	0	0	0
ASB18	0	0	0	0	0	0
ASB2	0.511154	0.829417	0.657272	0.434639	0.680014	0.530911
ASB3	6.74549	4.79294	4.98254	6.54191	5.8771	6.24495
ASB4	0.0856277	0.148413	0.169507	0.258644	0.101505	0.109861
ASB5	0.0203609	0.00769045	0.00429303	0.010321	0.0149899	0.0100708
ASB6	11.3405	17.0344	14.0103	12.0817	11.3859	10.4611
ASB7	5.50122	3.48199	4.17091	5.33374	5.14725	4.90746
ASB8	10.5756	12.6759	10.8821	11.9609	11.2542	11.5785
ASB9	1.22013	1.69496	1.34967	1.56339	1.52012	2.10592
ASCC1	6.18067	9.12431	8.75872	6.39468	12.3673	7.62405
ASCC2	13.1898	20.7504	16.3599	13.7839	13.0837	13.7251
ASCC3	6.62752	4.55716	5.72307	8.05113	8.72234	7.48245
ASCL3	0	0	0	0.0187914	0	0
ASCL4	0.133177	0.0130472	0.114463	0.117749	0.148102	0.115053
ASF1A	9.23481	6.76975	8.86052	9.24248	9.1989	9.48033
ASF1B	7.93112	9.67795	8.57627	9.10698	8.41174	8.53804
ASGR2	0.239482	0.174206	0.401974	0.211893	0.287783	0.557402
ASH1L	7.43308	3.70642	4.26625	8.32209	8.46511	7.09703
ASH2L	7.58201	7.99834	7.70567	8.18162	8.43999	7.90078
ASIC1	0.0381837	0.067069	0.0366643	0.0452511	0.038177	0.0459701
ASIC2	0.0181983	0.0179812	0	0.0537472	0	0
ASIC3	0	0.026199	0	0.0485491	0.0250415	0.0500908
ASIC4	0.968212	1.00106	1.14432	0.786697	1.18776	0.980421
ASIC5	0	0	0	0	0	0
ASIP	28.0553	42.8216	32.5492	29.413	26.7845	34.0222
ASL	19.2973	63.4759	36.5641	34.8917	22.8431	37.4351
ASMT	0.781123	2.4695	0.838793	0.706805	0.362826	0.706764
ASMTL	9.1807	14.729	11.9597	8.16812	8.54036	9.34959
ASNA1	56.83	69.5921	62.888	51.47	54.7696	58.9772
ASNS	7.44461	19.2051	11.9478	11.8923	9.54178	14.0695
ASNSD1	27.0609	22.5815	29.232	33.6172	27.3187	27.9865
ASPA	2.00117	0.769431	1.81052	1.96137	2.74686	1.9465
ASPDH	0	0	0	0	0	0
ASPH	16.5378	6.3904	6.20449	9.61769	9.05044	7.14137
ASPHD1	0	0.0211141	0	0	0	0.0195851
ASPHD2	1.334	0.780026	1.27439	1.3093	1.60253	1.4168
ASPM	2.26312	1.4128	1.91642	2.8244	2.70437	2.0826
ASPN	14.7289	5.63471	12.8312	14.7672	17.0116	12.8114
ASPRV1	132.726	200.083	149.759	148.486	110.561	142.867
ASPSCR1	17.3847	27.2293	20.1901	15.7215	16.0973	18.9428
ASRGL1	6.13528	7.72401	8.80387	6.067	11.3584	10.4846
ASS1	8.55576	16.0543	11.0613	8.00805	10.673	14.2321
ASTE1	1.80049	0.942207	1.15579	1.71852	1.81618	1.41736
ASTL	0	0	0	0	0	0
ASTN1	0.0252536	0.0172437	0.0410983	0.0248024	0.0590322	0.0170267
ASTN2	0.943795	0.712926	0.490715	0.716402	0.27898	0.447995
ASUN	5.97594	3.31587	4.63879	5.44946	5.26688	5.68055
ASXL1	8.36423	9.67664	9.23744	8.01195	9.70536	9.10634
ASXL2	4.77555	2.35191	2.55942	5.51902	5.54931	4.30163
ASXL3	0.0257994	0.0111057	0.0028989	0.00644691	0.012779	0.00968662
ASZ1	0	0	0	0.0272387	0	0
ATAD1	23.0527	12.781	17.1252	21.8338	22.091	19.9945
ATAD2	4.03286	1.99836	2.73509	4.81492	4.28966	3.73641
ATAD2B	4.01983	3.22283	3.20044	6.48463	5.78742	5.38858
ATAD3A	11.239	12.7996	11.5363	11.3286	10.9101	10.7487
ATAD5	1.34711	0.675516	1.01733	1.59983	1.40472	1.34574
ATAT1	1.31147	2.16789	2.59926	1.80854	2.365	1.83495
ATCAY	0.0181523	0	0.0434809	0.00892762	0.054283	0.0547072
ATE1	3.01825	1.70166	1.98994	3.45392	2.90606	2.73445
ATF1	7.95718	5.12734	7.0438	8.52989	8.83464	8.19597
ATF2	10.3099	6.29562	7.80124	10.4755	10.3367	8.99289
ATF3	3.72118	4.8289	4.01292	5.82597	2.18117	2.7644
ATF4	277.407	427.743	350.94	348.534	288.861	338.752
ATF5	16.1315	30.0528	30.9056	19.1217	24.0613	28.118
ATF6	6.4351	7.16751	7.34995	18.8903	17.6048	19.0332
ATF6B	25.4415	30.3573	29.7544	24.6813	24.8886	24.2021
ATF7	7.23886	4.94314	5.46284	7.58907	7.11565	5.94218
ATF7IP	3.23974	1.64424	1.98615	3.16219	3.42954	2.68633
ATF7IP2	0	0	0.0106872	0	0	0.00625056
ATG10	3.73899	2.50881	3.40668	3.51421	3.70477	2.86773
ATG101	5.28055	8.91138	6.24201	5.63394	4.76632	6.0616
ATG12	21.7591	14.1898	14.0805	20.2208	16.2758	17.3423
ATG13	18.4099	22.5736	19.7494	18.5138	17.1259	18.5348
ATG14	5.591	4.25263	4.46401	6.33618	5.85449	5.68192
ATG16L1	11.0059	13.674	12.0238	13.8132	11.3373	12.4944
ATG16L2	2.50118	3.97845	3.23244	2.88311	2.55714	1.734
ATG2A	11.1889	16.9493	17.1761	12.1693	13.2322	12.8737
ATG2B	4.90726	4.05172	4.6381	4.77914	6.66772	5.6629
ATG3	32.234	28.1931	31.1944	32.1666	29.9344	30.2054
ATG4A	5.87238	3.88017	4.99011	5.97823	4.99711	5.44179
ATG4B	30.2537	43.2674	45.516	40.5523	33.8506	35.0181
ATG4C	5.01281	2.92392	3.48517	4.94928	4.2662	4.25947
ATG4D	12.9602	19.1519	17.7278	13.1475	12.973	14.0517
ATG5	7.73707	5.25063	6.13696	8.12446	6.71128	7.11799
ATG7	2.72659	2.5859	2.80268	2.98512	2.00532	2.6044
ATG9A	10.0375	11.8692	11.3214	9.53047	9.29781	8.9715
ATG9B	45.5494	76.5695	53.0873	50.6382	34.7641	46.0303
ATHL1	3.45422	2.78148	3.27029	3.57939	4.59318	3.99515
ATIC	12.2476	9.02977	10.0055	12.9968	11.7923	10.561
ATL1	1.08038	0.64411	1.34345	1.14874	1.21606	1.62352
ATL2	31.8528	24.2309	26.9982	35.4263	30.9365	34.1951
ATL3	11.5983	4.07507	5.17086	8.86302	9.37206	7.24931
ATM	3.02812	0.716541	1.11755	2.95894	3.15238	2.05338
ATMIN	2.6742	1.82784	2.09613	2.4212	2.86537	2.21881
ATN1	17.1795	19.9302	23.8271	17.4271	21.1462	19.5748
ATOH1	0	0	0.0209807	0.0223429	0	0
ATOH7	0	0	0	0	0	0.0341255
ATOH8	0.145172	0.075743	0.0587833	0.139861	0.120072	0.0970924
ATOX1	286.167	385.705	224.635	217.443	182.639	206.976
ATP10A	4.69154	5.37296	5.92093	5.99452	5.70278	4.97787
ATP10B	0.567183	0.693296	0.399647	1.03726	0.392731	0.422428
ATP10D	7.37709	5.94568	6.84636	8.67014	7.30514	6.2711
ATP11A	8.7077	6.79644	6.5324	9.33447	7.97612	7.03992
ATP11B	10.8494	5.55065	5.94088	12.2081	10.952	8.81232
ATP11C	7.30724	1.98649	1.90538	4.43968	2.9476	2.34724
ATP12A	4.81915	2.41716	2.11467	5.29686	1.26887	1.55439
ATP13A1	8.98659	14.3572	12.7415	10.1057	9.93891	9.31034
ATP13A2	15.2931	21.8892	21.0563	17.6675	16.9086	17.2157
ATP13A3	4.25705	1.92107	2.3278	4.47571	4.80123	3.28151
ATP13A4	1.72818	2.9901	2.34775	3.36756	2.10629	2.66242
ATP13A5	0.403426	0.320917	1.10426	0.350546	1.4785	1.14616
ATP1A1	144.992	84.2467	93.2788	85.9798	81.9935	82.9516
ATP1A2	0.993776	0.690014	0.657067	0.764769	0.54301	0.491717
ATP1A3	0	0	0	0	0	0
ATP1B1	40.6501	29.4394	28.7822	37.2737	32.4672	32.3012
ATP1B2	5.42066	4.2853	7.04255	6.34524	7.8087	5.13212
ATP1B3	107.412	108.068	89.4654	108.191	95.5076	93.6495
ATP1B4	0.00668866	0.0328779	0.00585854	0.00672217	0.00657497	0.00664183
ATP2A1	0.0116961	0.0602325	0.0915271	0.0916884	0	0.0705111
ATP2A2	35.645	23.8066	20.4923	35.2654	27.5037	25.8888
ATP2A3	0.83144	0.700272	1.15604	0.870967	1.0933	1.21612
ATP2B1	9.42315	4.70421	6.90844	10.5224	10.8218	8.6337
ATP2B2	2.0459	1.50716	3.23171	0.995878	4.12537	2.55114
ATP2B3	0.00900048	0.028337	0.212763	0.0881023	0.189244	0.309979
ATP2C1	24.6992	17.4038	19.5836	28.7654	26.161	22.5453
ATP2C2	2.63217	4.23484	3.86787	3.0114	2.80345	3.84171
ATP4A	0.289077	0.539394	0.389976	0.296782	0.275189	0.41359
ATP5A1	205.192	130.82	138.405	174.227	159.067	153.531
ATP5B	384.692	319.609	310.682	319.174	283.632	299.599
ATP5C1	80.71	66.5429	58.9092	58.3833	54.366	62.2621
ATP5D	265.797	413.94	273.861	206.945	204.739	217.557
ATP5F1	128.571	92.4149	91.2823	96.1589	104.306	101.671
ATP5G1	51.9795	48.0346	38.4519	34.4898	35.3354	35.0455
ATP5G2	182.411	210.696	186.525	153.132	157.526	179.873
ATP5G3	249.335	199.37	173.716	192.553	159.821	178.716
ATP5H	241.23	248.307	246.644	220.473	217.86	210.485
ATP5I	159.575	230.768	155.103	116.809	146.339	116.227
ATP5J	142.504	138.608	94.8667	96.6461	84.6336	100.213
ATP5J2	125.895	135.828	124.561	89.0057	92.5882	109.17
ATP5L	65.2017	46.3361	46.6768	52.35	49.0211	51.6205
ATP5O	218.814	207.921	186.408	158.609	169.012	185.536
ATP5S	11.8374	6.50106	8.23596	10.2033	10.6216	10.5423
ATP5SL	28.3745	24.0126	23.8699	20.2896	22.0539	21.3209
ATP6	1193.21	746.596	1075.04	1082.51	1026.88	1187.5
ATP6AP1	69.9838	70.9809	65.1378	57.7505	56.2202	57.7487
ATP6AP1L	0.0727758	0.0662274	0.0677285	0.0185213	0.0444857	0.00890587
ATP6AP2	74.9848	57.9696	61.5719	79.7465	75.3445	69.0795
ATP6V0A1	16.6832	14.3094	14.5806	16.1476	13.2057	13.66
ATP6V0A2	7.95719	6.27509	6.26758	9.75172	8.75221	8.21597
ATP6V0A4	5.06249	3.17139	4.15379	3.05998	1.94996	4.06744
ATP6V0B	135.33	165.974	134.617	126.091	115.269	122.573
ATP6V0C	12.3822	19.6293	12.5383	13.3964	8.3932	7.97234
ATP6V0D1	101.919	137.767	98.4511	94.5199	86.1586	87.6312
ATP6V0D2	7.73616	5.80032	0.851129	4.86982	0.6073	1.52976
ATP6V0E1	254.933	308.887	277.409	247.476	251.411	278.008
ATP6V0E2	3.1718	6.25854	5.34363	3.41857	4.27997	4.57511
ATP6V1A	35.6304	22.3453	22.1007	32.3034	28.5054	28.1888
ATP6V1B1	38.8483	33.1665	63.5825	42.1643	35.8138	48.7429
ATP6V1B2	29.3815	24.3614	28.2211	29.6651	27.0806	29.0193
ATP6V1C1	13.5477	9.17781	9.46358	11.5276	10.767	11.5179
ATP6V1C2	61.6511	58.7141	40.9683	46.1466	30.0942	40.2423
ATP6V1D	0.179047	0.181912	0.0956626	0.0716755	0.175612	0.10422
ATP6V1E1	110.605	142.843	119.062	117.376	93.96	97.8889
ATP6V1E2	0.025666	0.0508265	0.0651136	0.0515439	0.0886608	0.051163
ATP6V1F	92.6009	107.621	96.7672	76.2994	79.7286	95.9187
ATP6V1G1	175.046	182.338	160.528	180.101	164.647	180.33
ATP6V1G2	0.239577	0.264528	0.410214	0.448674	0.205896	0.176755
ATP6V1G3	0	0.132501	0.219428	0.09264	0.0461564	0
ATP6V1H	28.4535	32.3543	27.5659	30.7477	27.3973	27.522
ATP7A	4.79181	1.59522	1.66615	5.9222	5.54432	3.46295
ATP7B	0.295678	0.272623	0.338144	0.22983	0.267332	0.27651
ATP8	0	0	0	0	0	0
ATP8A1	2.99451	1.96991	1.46269	3.56546	2.2276	2.02744
ATP8B1	3.93217	1.96963	2.31509	4.08972	3.37273	2.53232
ATP8B2	11.5582	8.74311	12.3762	14.3236	15.7954	12.3819
ATP8B3	0.183971	0.288482	0.268296	0.180738	0.274937	0.278368
ATP8B4	1.01477	0.332761	0.937021	0.803243	1.40525	0.959592
ATP9A	9.11805	7.22701	7.81618	9.18148	10.7412	8.29783
ATP9B	9.92038	9.66824	10.7194	9.9578	7.55936	7.00384
ATPAF1	9.72338	9.82448	8.72356	9.47018	9.74233	9.19262
ATPAF2	8.30348	9.29901	7.41759	6.57161	6.10317	6.62656
ATR	2.08404	1.09785	1.36692	2.31051	2.25413	1.9159
ATRAID	19.9574	23.6734	18.8506	19.212	17.9912	17.3164
ATRIP	2.89769	2.8962	3.06588	2.91444	3.01516	2.97225
ATRN	5.44365	3.44032	3.43684	5.87344	5.68025	4.72075
ATRNL1	2.19722	0.830908	1.31337	1.88875	2.29711	1.54442
ATRX	6.11542	1.70221	3.28158	6.96	7.65364	5.7787
ATXN1	0.514764	0.149743	0.246564	0.592151	0.56659	0.367998
ATXN10	39.6651	31.2218	34.1366	34.2734	34.215	30.3978
ATXN1L	5.99257	4.19948	3.71452	5.84286	5.67688	4.42154
ATXN2	3.23382	2.31661	2.62446	3.43795	3.07064	3.10835
ATXN2L	17.4213	17.6094	21.5792	18.0433	19.0261	18.1021
ATXN3	11.1527	6.15621	8.65678	12.5298	10.7538	10.4846
ATXN7	2.52763	1.68034	1.30338	3.71698	4.00661	2.4106
ATXN7L1	0.726931	0.554749	0.622051	0.822106	0.738347	0.720505
ATXN7L2	0.634143	0.819817	0.811777	0.786786	0.772735	0.694237
ATXN7L3	13.2687	13.8676	13.6089	13.8581	13.6765	13.3193
ATXN7L3B	43.1653	34.7737	33.8978	46.6929	47.0206	42.4832
AUH	7.04358	3.5924	4.65245	5.20742	5.28061	4.43824
AUNIP	2.62791	3.34276	1.54486	2.87625	1.6583	1.76918
AUP1	42.299	53.7799	43.6642	39.7998	37.1169	41.4967
AURKA	3.24977	3.73023	3.64872	3.67453	3.21377	3.16439
AURKAIP1	41.4463	58.1957	42.4695	36.0814	37.219	37.0226
AURKB	5.40573	8.36297	8.31671	6.84084	6.91154	8.2391
AURKC	0.110359	0.188148	0	0.190302	0.110208	0.332504
AVEN	12.6585	14.286	16.202	10.7454	14.4581	13.5291
AVIL	21.6212	26.0386	27.5009	22.2725	25.7361	25.2022
AVL9	3.31351	1.98363	1.94635	3.14825	3.56479	2.84166
AVP	0	0	0	0	0	0
AVPI1	15.3025	22.7989	24.3456	13.7038	15.6804	16.4406
AVPR1A	1.38118	1.19795	1.89549	0.812962	1.21517	1.31552
AVPR1B	0	0	0.0498723	0	0	0
AVPR2	3.37672	2.4323	1.97972	1.80609	2.79211	2.0274
AWAT1	6.7355	8.38005	3.62658	10.1422	3.71378	4.78654
AWAT2	217.418	21.4925	1.4309	12.6934	1.28275	0.874558
AXDND1	0.676713	0.220325	0.0335301	0.256651	0.0494272	0.0250028
AXIN1	12.6693	21.9703	18.2104	15.0236	13.6821	13.825
AXIN2	5.71703	9.07292	7.86399	7.78865	6.457	7.79599
AXL	12.8677	11.7668	15.8598	11.4693	15.7127	13.3447
AZGP1	74.1916	20.1105	5.1824	13.0137	2.73765	3.40649
AZI2	18.4021	14.5619	15.7757	15.2853	14.7899	14.9257
AZIN1	15.8337	10.2346	11.8368	16.6721	18.7895	14.7734
AZIN2	0.0575724	0.121962	0.158529	0.0573724	0.121264	0.100252
AZU1	0	0	0	0	0	0
B2M	600.517	428.625	666.634	583.263	746.607	862.133
B3GALNT1	0.970896	0.864616	0.845513	1.28267	0.782108	0.690299
B3GALNT2	11.9096	12.844	12.2628	13.3877	12.4072	11.8059
B3GALT1	0	0.014327	0	0.0323193	0.00623947	0.00629168
B3GALT2	0.476744	0.1133	0.765505	0.490687	0.537645	0.695274
B3GALT4	12.6267	12.537	14.9894	9.56686	8.85103	10.0801
B3GALT5	0.0193086	0	0	0	0.00478078	0.00482002
B3GALT6	8.08536	11.1537	7.29156	7.49829	7.60236	7.52944
B3GAT1	0.453142	0.993348	0.851354	0.455679	0.621332	0.708945
B3GAT2	0	0	0.0686847	0	0	0
B3GAT3	17.9521	29.6056	25.6119	17.604	17.5636	19.5435
B3GLCT	4.21907	3.1929	3.91927	4.00397	4.59572	3.91967
B3GNT2	16.4843	10.0453	12.8104	17.2939	18.3247	16.0076
B3GNT3	0.480604	0.476133	0.928629	0.292899	0.800396	0.606357
B3GNT4	0.0837378	0	0.0406716	0	0.0419509	0
B3GNT5	2.69622	1.13616	1.81311	2.65514	2.6848	2.75765
B3GNT6	0.312124	0.148053	0.11043	0.299244	0.362151	0.364311
B3GNT7	0.109699	0.204135	0.103043	0.130674	0.0946669	0.175844
B3GNT8	5.34157	7.33028	6.9027	5.26401	6.32208	4.56108
B3GNT9	6.70743	5.01299	7.55874	5.21126	7.53284	6.0091
B3GNTL1	0.644298	0.569775	0.629155	1.20384	0.697255	0.624233
B4GALNT1	0.976032	1.21436	2.17998	1.41834	2.03218	1.79452
B4GALNT2	0	0	0	0	0	0.00836224
B4GALNT3	10.2751	16.3991	13.7667	11.903	12.0712	13.9776
B4GALNT4	7.18927	13.9348	13.4948	7.40532	9.91285	10.3162
B4GALT1	33.0659	16.2349	19.4203	32.6989	29.2314	24.57
B4GALT2	17.9603	20.4699	23.1882	15.9612	19.2996	17.6782
B4GALT3	9.36286	9.6673	6.82501	9.64715	6.64311	6.71194
B4GALT4	2.52603	2.0285	2.53585	2.18967	2.94769	2.43394
B4GALT5	1.92327	1.83524	1.40205	4.10529	1.96577	1.60753
B4GALT6	5.15452	1.78081	0.735696	1.67145	0.952428	0.775883
B4GALT7	9.61738	10.3676	11.7996	7.56093	10.6422	9.10912
B4GAT1	6.57548	7.83571	6.51706	7.02612	7.81213	6.87918
B9D1	9.98531	10.9833	9.00258	7.28065	8.45296	9.23525
B9D2	4.84384	6.73995	5.52317	4.62644	4.91582	5.83585
BAALC	1.12856	0.872593	1.11069	0.897128	0.967541	0.991815
BABAM1	19.9451	25.0557	18.234	17.555	17.7049	19.0271
BAC5	0	0	0	0	0	0.903158
BACE1	6.51392	4.69797	6.08401	7.16986	7.01272	6.18385
BACE2	2.9664	2.26379	2.34075	3.41353	2.7809	2.43754
BACH1	12.024	7.93289	9.13421	13.3422	12.4407	11.5297
BACH2	0.989235	0.838751	0.892427	1.54671	1.38536	1.40833
BAD	15.9276	21.9204	23.1881	13.6727	19.6592	17.8489
BAG1	59.1732	60.3689	55.5454	57.8929	56.5942	59.4331
BAG2	13.1611	14.6594	16.2112	17.8883	16.0083	14.0301
BAG3	18.6804	29.7897	23.2867	21.1696	22.2652	20.986
BAG4	4.65297	3.26914	3.66269	4.63764	5.05224	4.59002
BAG5	13.4453	11.2889	10.9614	16.6786	13.5714	13.0192
BAG6	43.1611	52.1313	54.1475	45.1971	41.7135	45.076
BAHCC1	1.63961	1.2356	2.01722	1.89373	2.57719	2.05194
BAHD1	8.6047	11.0225	10.4096	9.96517	9.45695	9.79941
BAIAP2	13.2054	14.5183	16.9361	16.6575	16.1093	14.9638
BAIAP2L1	13.7366	14.7757	13.3278	15.369	12.0172	13.9362
BAIAP2L2	0	0.332621	0.0386981	0.112682	0.0388342	0.0774109
BAIAP3	0.146853	0.0994966	0.0738844	0.161882	0.0922789	0.184844
BAK1	11.0699	13.1268	9.95075	9.07405	5.82926	6.27978
BAMBI	118.707	206.846	175.17	172.721	142.109	179.723
BANF1	116.771	185.472	151.501	120.852	110.299	126.894
BANF2	0	0	0	0	0	0
BANK1	0.404847	0.126779	0.420277	0.393045	0.453663	0.438671
BANP	1.80592	2.6082	2.5996	3.8623	2.33521	2.41176
BAP1	21.1356	20.0556	19.0686	21.9109	23.0446	19.8497
BARD1	0.959031	0.359249	0.813234	1.3258	1.15286	0.799814
BARHL1	0	0	0	0	0	0
BARHL2	0	0	0	0	0	0.0231074
BARX1	0.182328	0.274636	0.248992	0	0.185485	0.0619346
BARX2	56.5493	86.8832	89.694	64.8294	64.2919	75.0696
BASP1	3.51878	4.40527	7.67134	5.13594	7.04072	7.51048
BATF	0.489285	1.16098	1.63101	1.15137	1.60669	1.83343
BATF2	0.14583	0.163179	0.12062	0.0413153	0.0830879	0.103839
BATF3	0.701837	0.875783	0.894963	0.493613	1.12187	1.06366
BAX	2.78853	3.44644	3.59078	2.75059	3.61214	3.17551
BAZ1A	12.3003	10.3351	11.4308	18.9073	16.2285	16.1117
BAZ1B	12.2111	10.4192	11.9676	12.8818	13.0912	12.4632
BAZ2A	11.4158	11.8268	10.3718	13.2597	13.109	12.5415
BAZ2B	3.82944	1.2681	2.01018	3.13064	3.67503	3.28306
BBC3	2.9835	4.97868	4.75952	2.2369	3.86731	2.68015
BBIP1	2.23403	1.804	2.40221	1.71758	2.95565	2.74136
BBOF1	0.0910021	0.0351004	0.0479722	0.0609583	0.0358387	0.0484275
BBOX1	6.98677	3.30323	4.02992	4.08901	3.91632	3.3214
BBS1	4.94188	3.87197	3.92117	5.22597	4.78299	4.74386
BBS10	1.18942	0.625613	1.16554	1.35807	1.54826	1.6053
BBS12	4.92798	5.1327	4.03668	5.73341	5.25345	5.39289
BBS2	4.40834	3.88646	3.73848	5.13161	4.58046	3.66652
BBS4	7.4147	6.47425	7.36438	7.41573	7.42533	6.65554
BBS5	5.25855	3.51523	4.71925	5.02801	3.96524	4.7013
BBS7	1.54777	1.38336	1.38043	1.90043	2.1999	1.66787
BBS9	0.834679	0.664752	0.619817	0.872631	0.845681	0.72592
BBX	3.99722	1.59317	2.18315	4.59228	4.81576	3.61083
BCAM	50.9406	57.7144	74.0689	59.7486	60.6824	53.281
BCAN	0.15352	0.253233	0.0838068	0.341288	0.126379	0.253922
BCAP29	17.0376	9.8519	10.2652	14.1225	11.0739	11.213
BCAP31	154.417	209.439	171.991	132.326	126.598	129.075
BCAR1	4.13603	5.98881	6.54505	4.60976	5.3465	4.5476
BCAR3	0.874172	0.758761	1.19194	0.940502	1.19538	1.28235
BCAS1	2.03867	2.87634	2.3827	2.17394	2.54519	1.98029
BCAS3	1.37957	1.26075	1.74876	1.55372	1.48125	1.75849
BCAS4	13.7827	22.6455	15.6402	15.244	16.966	21.2669
BCAT1	0.101168	0.0956204	0.0198446	0.0946331	0.145539	0.0384989
BCAT2	58.3363	68.8169	13.174	29.1723	12.2407	12.0318
BCCIP	27.0312	29.7546	22.0053	23.8543	22.9339	22.2618
BCDIN3D	2.32149	2.13179	1.44358	1.54527	1.69465	1.84455
BCHE	3.48181	1.30912	2.18543	2.58613	3.12965	2.30212
BCKDHA	52.8399	58.6258	36.3493	35.7195	29.1419	29.4715
BCKDHB	96.249	62.8081	26.7082	58.7194	34.9063	27.2166
BCKDK	11.3955	14.3284	12.1949	9.22001	9.86944	9.82537
BCL10	9.87136	6.71434	7.77192	10.3551	8.74321	8.68098
BCL11A	3.06973	3.10562	3.44939	3.78068	3.77555	2.88523
BCL11B	3.09926	1.56444	1.73878	3.96078	3.45424	3.11951
BCL2	2.96496	1.51826	1.33162	4.55073	3.08328	2.54235
BCL2A1	10.302	6.13798	5.16494	6.24544	5.17273	4.58522
BCL2L1	27.7998	37.0137	31.3578	31.6012	27.5959	32.8299
BCL2L10	0	0.0277568	0.0915323	0	0.0700541	0.105034
BCL2L11	2.17224	2.23999	1.78256	2.74791	2.5736	2.78168
BCL2L12	5.20609	8.24274	7.40737	6.08339	6.90013	5.79215
BCL2L13	40.9589	39.5861	32.8101	36.5066	33.1958	31.7213
BCL2L14	0.289973	0.290198	0.230492	0.0453854	0.0759948	0.0767394
BCL2L15	0.706267	0.488811	1.21373	0.750289	1.14197	0.918252
BCL2L2	9.30292	6.39391	8.0023	9.14411	9.73131	8.28619
BCL3	8.05724	12.6421	9.16802	8.81754	6.95101	5.8822
BCL6	16.74	15.6362	9.855	15.2083	13.0277	12.5242
BCL6B	4.76646	3.08091	3.90951	4.21762	4.33268	2.79684
BCL7A	5.74282	6.90562	5.70812	6.30846	5.58301	5.893
BCL7B	9.93288	11.8433	11.3505	8.18901	9.01765	8.55319
BCL7C	32.1662	70.4569	51.4823	34.5174	42.3527	36.7567
BCL9	1.79981	1.3878	1.58232	1.58838	1.78665	1.68522
BCL9L	18.4512	12.7347	17.7586	16.6137	18.486	15.3821
BCLAF1	17.5552	8.57489	12.8479	17.0191	19.9996	16.0156
BCO1	0.232939	0.307918	0.371138	0.208697	0.250721	0.311565
BCO2	41.7371	19.0526	8.93383	19.6469	9.13321	7.72473
BCOR	1.69999	1.41967	1.7987	1.90107	2.23978	2.10992
BCORL1	1.16661	1.10062	1.44811	1.56587	1.77058	1.09762
BCR	7.0794	10.3542	11.1575	9.26221	7.96511	9.37221
BDH1	34.0021	24.4094	19.3284	22.1879	18.1891	17.9912
BDH2	9.30478	7.95973	8.68322	8.0231	9.37288	8.56513
BDKRB1	0.175809	0.484024	0.190734	0.175558	0.203417	0.431442
BDKRB2	1.33656	1.03841	0.9536	1.81063	1.72436	1.28868
BDNF	1.09961	0.751496	1.26566	1.29239	1.39084	1.64836
BDP1	6.22067	2.671	3.76069	7.82137	7.34338	5.73069
BEAN1	0.154752	0.321686	0.303741	0.42186	0.398986	0.368645
BECN1	40.2728	30.6394	35.8832	36.3961	36.622	36.7778
BECN2	0	0	0	0	0	0
BEGAIN	0	0.0427425	0.0389223	0	0.311494	0.116896
BEND2	0.0289673	0.0237561	0.00635757	0.0145655	0.0284958	0.00724125
BEND3	1.27117	1.01963	0.804783	1.21356	1.35807	0.985033
BEND4	0.0277585	0.00544724	0	0	0.00681639	0
BEND5	0.220834	0.167436	0.2601	0.170228	0.217941	0.25041
BEND6	0.118077	0.0682707	0.338386	0.254378	0.166112	0.315781
BEND7	0.642768	1.28921	0.763104	1.08425	0.852518	0.942027
BEST1	0	0	0.00732539	0	0	0.015417
BEST2	0.0342703	0.10673	0.0336508	0.100916	0.0690067	0.0683968
BEST3	0	0	0	0	0.0130994	0.00440868
BEST4	0	0	0	0	0	0.0201959
BET1	15.5817	12.7626	13.2792	14.2556	13.8324	14.185
BET1L	11.1641	13.5114	13.1418	9.73813	9.81442	10.5741
BEX2	30.7456	49.1092	39.7794	33.7091	31.0527	33.448
BEX4	1.52778	3.93461	1.5684	1.73012	2.07149	1.86454
BEX5	10.6812	12.5939	7.10503	9.88517	1.16426	5.21187
BFAR	4.63106	2.75754	3.77108	4.08625	4.51515	3.92911
BFSP1	0.306538	0.84899	0.205973	0.0998463	0.274161	0.291205
BFSP2	0.00909417	0.0167428	0.050788	0.0271433	0.0541109	0.0362876
BGLAP	21.7904	12.5308	14.8897	4.1811	5.76315	9.22201
BGN	108.699	135.94	192.438	125.533	125.607	118.072
BHLHA9	0	0	0	0	0	0.0349472
BHLHB9	1.64128	0.778616	0.913631	1.60411	1.30541	0.959043
BHLHE22	5.10876	5.75834	5.57231	5.83634	7.21388	6.77512
BHLHE23	0	0	0.0301474	0	0	0
BHLHE40	22.872	19.7437	24.9854	32.7214	26.0427	21.9325
BHLHE41	8.21594	3.04686	5.79161	5.90255	7.37354	5.49498
BHMG1	0.0609062	0.055624	0.0188881	0.150805	0.0607775	0.0304469
BHMT	0	0	0	0	0	0
BICC1	1.13451	0.701481	1.0747	1.26502	1.40674	1.07003
BICD1	0.090877	0.0253035	0.0474429	0.0460691	0.0473498	0.0393976
BICD2	33.2295	33.3183	28.9881	35.3839	33.3956	32.7593
BID	11.3112	15.9567	16.7941	11.4928	13.5584	13.4545
BIIIB4	1055.28	2096.36	2205.3	2202.29	1697.76	1868.71
BIN1	4.65307	7.47178	8.32505	3.95464	7.23145	5.96838
BIN2	1.3593	0.992679	2.84461	1.98991	1.91826	2.73093
BIN3	5.29312	5.64429	6.24842	4.76176	4.92356	5.29476
BIRC2	12.164	7.03583	9.02684	12.7455	13.2234	11.3499
BIRC3	12.7184	6.53065	13.8702	17.9787	19.1218	18.629
BIRC5	13.1093	13.396	11.7928	13.7276	9.50552	11.0396
BIRC6	5.85015	3.43604	3.31133	5.89441	6.5969	4.96754
BIRC7	0	0	0	0	0	0
BIVM	5.25602	3.92635	4.57372	5.63227	5.37376	5.14589
BLCAP	31.8586	32.5005	24.7038	25.7178	21.6327	23.9063
BLK	0.59854	0.749498	0.749437	0.677486	0.410585	0.633719
BLM	1.3196	0.853334	1.18684	1.42887	1.28009	1.3601
BLMH	61.7352	95.6492	89.2148	82.9743	86.3175	95.2151
BLNK	2.51009	0.741261	1.65597	1.49465	1.46644	1.61874
BLOC1S1	127.955	169.801	124.808	94.2775	97.1695	94.7081
BLOC1S2	13.1177	13.36	9.20687	10.5728	10.7989	13.0761
BLOC1S3	9.54809	9.3404	10.3661	9.37923	9.34006	8.5078
BLOC1S4	13.2472	15.858	12.5037	11.3086	13.6588	14.3263
BLOC1S5	6.97488	5.38015	5.08796	5.20978	6.49069	5.16731
BLOC1S6	21.7568	12.564	13.7628	20.5032	21.5944	18.5955
BLVRA	55.973	45.0017	27.5812	37.2718	27.3419	25.8843
BLVRB	33.8214	49.3367	40.5039	35.246	29.8792	34.9158
BLZF1	27.7874	19.2081	23.1709	24.8205	24.8577	25.4486
BMF	2.69763	3.13623	4.0333	2.83311	4.41712	4.04395
BMI1	14.4044	9.96795	10.681	15.4077	16.4137	14.4929
BMP1	9.55921	11.2695	11.1648	8.88739	10.8374	9.3565
BMP10	0	0	0	0	0	0
BMP15	0	0	0	0	0	0
BMP2	8.74971	20.4623	12.6207	14.7331	10.2773	14.5674
BMP2K	5.62663	3.24313	4.32025	6.43178	6.96482	6.11602
BMP3	1.42781	1.45951	2.70625	2.07036	2.62786	3.09622
BMP4	16.1958	43.373	34.4887	27.8585	23.3749	32.8057
BMP5	0.0189344	0	0.00795343	0.0864299	0.0929662	0.0372839
BMP6	0.282074	0.333949	0.399376	0.396577	0.381877	0.289312
BMP7	11.9951	19.1211	14.1248	13.623	14.1019	13.8183
BMP8A	1.82491	3.85116	1.85889	2.96289	3.24206	2.2342
BMP8B	3.86237	7.16415	5.73503	7.8715	7.30394	6.75912
BMPER	0.223841	0.161389	0.336342	0.139665	0.507867	0.34113
BMPR1A	15.4467	8.32888	10.6233	16.9839	18.2117	16.1798
BMPR1B	1.90906	0.630355	0.934895	1.52896	1.685	1.19374
BMPR2	11.1722	5.1871	4.77705	14.9217	15.2642	10.4059
BMS1	9.10721	6.02577	8.04687	9.84004	10.2211	9.8832
BMX	0.655758	0.351252	0.629853	0.769128	0.890861	0.519911
BNC1	11.1825	10.1949	12.3306	11.8098	13.9787	13.3723
BNC2	1.58601	0.836416	1.21592	1.66915	2.55924	1.77034
BNIP1	2.01952	1.65406	1.66218	2.46022	1.90743	1.85307
BNIP2	10.1754	3.89278	6.31734	10.2859	11.3382	8.75389
BNIP3	35.4445	37.4723	28.7577	30.7771	26.1196	27.5271
BNIP3L	4.4592	2.82681	3.17557	4.23245	4.12225	3.96664
BNIPL	20.1352	24.3168	20.4027	21.1536	16.3205	20.2373
BOC	7.48678	8.85611	11.1836	9.17764	11.1351	11.9181
BOD1	9.48459	13.0594	11.607	9.81867	9.80327	8.06056
BOD1L1	3.42748	1.72859	2.46589	3.79168	3.65598	3.08354
BOK	14.3457	25.4794	17.0808	12.7022	18.1034	17.957
BOLA1	15.6762	16.6418	12.0253	12.6931	12.1342	11.8417
BOLA2B	21.2207	32.4274	23.428	16.3331	20.9613	23.8064
BOLA3	24.0323	20.4684	16.3327	15.6132	16.0552	14.7808
BOLL	0	0	0	0	0	0.00981032
BOP1	12.3654	16.8606	13.7538	11.0491	11.063	12.8111
BORA	2.78792	2.98203	2.84673	3.05011	2.69274	3.14015
BORCS5	13.3778	14.2973	9.70462	7.65795	8.90882	7.82052
BORCS6	8.39846	10.7248	10.7853	7.37263	7.57168	10.0698
BORCS7	17.2044	12.2941	13.9928	14.6439	16.8252	17.9667
BORCS8	1.54541	1.4984	1.07405	0.860916	1.35322	1.12774
BPGM	10.9925	9.80677	9.31783	10.3124	8.78397	11.5722
BPHL	7.84111	7.35223	7.19666	6.71031	5.59879	6.55002
BPI	0.347569	0.0898459	0.0440565	0.251539	0.138761	0.161644
BPIFA1	0	0	0	0	0	0
BPIFA3	0	0	0	0	0	0
BPIFB1	0.0226647	0	0.0437839	0.0222288	0	0.0223105
BPIFB2	0.051657	0.42358	1.38395	0.331372	1.08258	0.128345
BPIFB3	0	0	0	0	0	0
BPIFB4	0	0	0	0	0	0
BPIFB6	0.0588571	0.179548	0.114256	0.0900394	0.0672683	0.0633319
BPIFC	8.19673	11.9541	13.8397	13.6414	12.9122	13.0099
BPNT1	21.3873	19.4023	13.8025	14.6365	12.903	14.1044
BPTF	4.3816	2.13868	3.10839	5.10603	4.92812	4.43027
BRAF	5.7077	4.74192	5.17713	8.64065	7.69045	7.49073
BRAP	9.50534	8.1823	8.54093	10.944	10.1065	10.1199
BRAT1	4.74397	4.25818	6.88351	3.42603	5.01302	3.91849
BRCA1	1.81664	1.06768	1.3053	1.86297	2.11667	1.76269
BRCA2	1.18204	0.391479	0.704531	1.31737	1.13699	0.83203
BRCC3	5.66667	3.59199	4.61195	4.81882	5.53311	5.39018
BRD1	10.4999	13.267	11.8197	13.8208	11.4627	12.3045
BRD2	36.4177	41.7118	42.6085	36.692	36.2498	36.322
BRD3	7.24798	8.61334	8.69739	8.11789	9.05115	7.77199
BRD7	5.95052	4.09955	5.26756	6.02434	6.09709	5.9363
BRD8	11.2182	9.13709	10.7587	10.5506	10.5281	11.1445
BRD9	18.2478	26.1542	23.5729	18.401	19.0545	16.9561
BRDT	0	0	0	0	0	0
BRE	5.20151	5.00325	4.71772	4.98627	4.55923	4.24125
BRF1	4.06524	4.93775	6.58641	4.27753	5.30279	4.9914
BRF2	3.71037	4.34133	3.56203	3.20069	3.75246	3.6015
BRI3	52.9472	62.8486	65.0687	48.5666	51.7871	48.0333
BRI3BP	11.3299	6.67895	5.97958	10.927	8.26277	7.17111
BRICD5	0	0.0309027	0.029283	0.0289147	0	0
BRINP1	0.0887295	0.21097	0.200565	0.103242	0.234199	0.216418
BRINP2	0.047285	0.0365432	0.138479	0.0231473	0.08288	0.0594932
BRINP3	0	0.0189648	0	0.0149839	0	0.0149384
BRIP1	1.20046	0.667328	0.910016	1.68672	1.63084	1.25597
BRIX1	23.719	18.8799	24.7841	25.6558	22.8597	22.4941
BRK1	131.026	118.54	121.167	113.635	115.73	106.316
BRMS1	15.5314	18.6017	18.0122	12.1086	13.043	14.6119
BRMS1L	6.74552	4.40752	4.84529	7.01714	7.66513	5.89861
BROX	15.1403	8.27938	11.2571	14.5429	16.5429	13.9591
BRPF1	5.02904	7.62182	6.01106	5.80382	6.31407	5.57594
BRPF3	4.14508	4.26537	4.20112	4.39889	4.67746	4.55081
BRS3	0	0	0	0	0	0
BRSK1	0.0765887	0.132944	0.10799	0.149199	0.170178	0.0923458
BRWD1	2.45068	1.00914	1.33008	2.8141	2.73863	2.09357
BRWD3	3.12014	1.22872	1.67945	3.35847	3.36413	2.70532
BSCL2	10.7176	8.44709	4.45283	4.6411	4.28434	4.48901
BSDC1	14.182	14.1203	13.1743	14.7628	13.0315	12.6996
BSG	258.471	388.007	356.345	278.316	289.019	318.171
BSN	0.0486084	0.0730921	0.053757	0.0589003	0.0244518	0.0703573
BSND	2.14481	0.432135	0.163837	0.732185	0.129544	0.155632
BSP1	0	0	0	0	0	0
BSP5	0	0	0	0	0	0
BSP5L	0	0	0	0	0	0
BSPH1	0	0	0	0	0	0
BSPRY	3.50789	4.51057	3.51175	2.67556	2.76795	2.76897
BST-2A	0.762135	0.386126	1.59859	0.750381	1.18338	1.98527
BST-2B	1.28198	1.19307	1.2111	1.18844	2.11696	1.1614
BST1	5.55799	3.77645	4.63447	5.44444	7.55139	5.00437
BSX	0	0	0	0	0	0
BTAF1	9.24082	5.97938	5.95925	10.9478	9.59612	8.79726
BTBD1	6.69115	5.03529	6.3004	6.72952	7.2071	7.25809
BTBD10	1.32001	0.765813	1.10875	1.55017	1.36926	1.40987
BTBD11	3.59084	2.82509	2.84026	2.55518	3.01759	3.1826
BTBD16	0	0	0.0177377	0.0187141	0	0.0189285
BTBD17	0	0.0697076	0.157693	0.205391	0.115675	0.184163
BTBD18	0	0	0	0	0	0.0153076
BTBD19	1.75791	2.70244	2.39966	2.6536	2.03393	2.47951
BTBD2	36.7206	50.912	52.055	36.8976	41.57	40.5026
BTBD3	10.8168	9.19591	9.11935	14.1952	12.5272	12.1224
BTBD6	33.0247	50.0689	51.1916	37.2712	38.3618	37.7981
BTBD7	6.27096	4.062	4.14958	6.71776	6.35852	5.2276
BTBD9	9.74956	9.17807	11.3578	9.8992	9.02064	10.1425
BTC	3.88132	1.85077	2.1776	4.43729	2.53663	2.87846
BTD	12.547	10.0606	12.0391	7.04528	9.55772	7.90277
BTF3	5.27539	5.01686	5.44558	5.56134	5.96205	6.73481
BTF3L4	33.8366	28.1344	26.1586	32.6154	30.8692	30.5625
BTG1	148.584	138.646	145.492	155.626	155.316	167.817
BTG2	19.5857	19.8272	23.7793	29.6736	22.0942	23.1284
BTG3	30.7662	30.6533	32.3804	34.3735	35.9442	37.8085
BTG4	0	0	0	0	0	0
BTK	0.910397	0.840924	1.53087	1.18973	1.54136	1.61439
BTLA	0.100754	0.104471	0.0529497	0.12782	0.0862235	0.0743714
BTN1A1	0	0	0	0	0	0
BTN3A3	0	0	0	0	0	0
BTNL2	0	0	0.0174399	0	0	0.00981168
BTNL9	2.68209	1.33648	0.743277	0.780308	0.554897	0.383718
BTRC	4.87892	3.44834	3.48899	4.58063	4.5126	4.1305
BUB1	4.0736	4.42597	4.52938	5.28308	4.07044	4.42441
BUB1B	5.21193	3.38841	4.85892	6.83749	6.50871	5.51863
BUB3	10.2589	10.0549	10.7095	10.9405	10.2762	9.76432
BUD13	5.13659	6.84359	5.25382	5.63056	4.70625	4.75434
BVES	0.0468659	0.0254664	0.0395454	0.0745955	0.0458975	0.0396051
BYSL	5.98972	6.99475	4.87217	5.69894	4.85388	4.96228
BZRAP1	0.167763	0.242008	0.392201	0.163153	0.312567	0.2601
BZW1	158.19	110.756	99.6863	150.577	129.3	121.464
BZW2	61.5513	61.6184	60.631	53.6716	61.01	57.758
C11H17orf105	0	0	0	0	0	0
C11H17orf107	0.344761	0.292939	0.277513	0.26853	0.0699004	0.132406
C11H17orf47	0	0	0	0	0.0196746	0
C11H17orf49	18.1609	24.8191	26.9046	18.9412	19.9624	24.9288
C11H17orf50	0	0	0	0	0	0
C11H17orf53	0.583463	0.545132	0.510503	0.424877	0.409857	0.309432
C11H17orf58	2.68164	2.27496	4.3598	2.76075	3.78763	3.28713
C11H17orf62	14.9866	14.1749	15.6644	14.5893	11.9218	12.5468
C11H17orf64	0	0	0	0	0.0528762	0
C11H17orf67	2.70895	3.60636	2.27032	2.69002	1.77643	3.05861
C11H17orf74	0.0301059	0.0294749	0.0144368	0.0147581	0.0298517	0
C11H17orf75	6.31894	3.4846	4.6493	5.41306	6.45896	5.32771
C11H17orf78	0.014932	0.01263	0.0132709	0.0399066	0.0049051	0.00494411
C11H17orf80	4.18709	4.53331	3.68351	4.59236	3.99427	4.46344
C11H17orf89	47.4612	78.1053	55.3165	39.6427	39.8888	47.4785
C11H17orf96	2.12105	1.76699	2.01402	1.71801	2.09246	1.98604
C11H17orf97	0	0	0	0	0	0
C11H17orf98	0	0.0936378	0	0	0	0
C11H17orf99	0.0206288	0.00932932	0.019112	0.010272	0.0102062	0.0616156
C12H1orf100	0	0	0	0	0	0
C12H1orf101	0	0	0.0239576	0.00977003	0.00942257	0.00950993
C12H1orf105	0.0257934	0.0158883	0.0306695	0.0313012	0.0202194	0.0660626
C12H1orf106	12.273	19.4979	14.0657	10.9922	9.32717	11.9238
C12H1orf112	2.93534	2.09798	2.67486	2.99509	3.62538	2.83723
C12H1orf115	26.1286	9.29444	16.0925	11.557	15.5286	13.5379
C12H1orf116	18.3424	19.6429	18.872	21.048	15.6825	16.7573
C12H1orf158	0.0658483	0.0419424	0.124825	0.150558	0.0869606	0.0217413
C12H1orf159	0.543521	0.541143	0.706278	0.570555	0.553268	0.630242
C12H1orf167	0	0	0	0	0	0
C12H1orf174	16.7292	22.2852	19.7837	16.3718	16.5346	16.4132
C12H1orf186	1.49756	1.28212	1.67996	1.90339	0.943563	2.01761
C12H1orf21	5.85183	4.95637	6.78991	6.59368	6.69879	6.76695
C12H1orf233	9.41583	8.03204	8.72886	5.54303	6.87678	5.93348
C12H1orf27	5.7321	3.0312	4.0795	5.1466	5.04796	4.14963
C12H1orf74	2.52715	4.32117	2.93291	2.8319	3.53742	3.22273
C12H1orf95	1.32638	4.68119	3.87386	3.85214	3.68129	5.2596
C13H10orf113	0.00670514	0.00256749	0.00285454	0	0	0.00331544
C13H10orf67	0.0923328	0.0517114	0.0271494	0.0926678	0.13693	0.0760296
C13H20orf141	0	0	0.0671798	0.205485	0.0690265	0
C13H20orf144	0.010726	0	0	0	0	0
C13H20orf173	0	0	0	0	0	0
C13H20orf194	2.39187	1.30707	1.79184	3.08872	2.84712	2.3856
C13H20orf195	0.182005	0.612402	0.493469	0.0894009	0.181029	0.315728
C13H20orf196	0.769252	0.584347	0.812426	0.722903	1.07436	0.896239
C13H20orf202	0.115263	0.231245	0.3207	0.343009	0.16061	0.366993
C13H20orf27	22.2691	30.2292	27.1134	20.785	22.0239	21.5868
C13H20orf85	0	0	0	0	0	0
C13H20orf96	0.0772958	0.13296	0.112102	0.106801	0.112014	0.100972
C14H16orf46	0.292509	0.375415	0.527399	0.337277	0.490494	0.318039
C14H16orf70	10.8208	12.7835	9.93252	12.3792	9.86664	10.7647
C14H16orf74	0.586464	1.29109	0.617103	0.576382	0.584566	0.807411
C14H16orf78	0	0	0	0	0	0
C14H16orf86	0	0	0	0	0	0
C14H16orf95	0.030288	0.0247751	0.00669057	0.0382293	0.0074535	0.0149503
C14H19orf12	3.60624	2.85758	2.53403	3.16109	2.54432	2.79469
C14H19orf18	0.0668585	0.0738295	0.0685505	0.0666115	0.115677	0.0498247
C14H19orf33	9.29928	17.4388	9.79377	6.70231	7.88715	11.4176
C14H19orf47	1.25833	1.29645	1.18566	1.26606	1.66183	1.27036
C14H19orf54	2.48328	2.11387	2.41737	1.9269	2.05215	1.67202
C14H19orf68	1.63225	1.42928	1.50156	1.39493	0.871051	1.12012
C14H19orf73	0	0	0	0	0	0
C14H19orf81	0	0	0.0331143	0.0327034	0	0
C14H19orf84	1.13887	0.714891	1.32576	1.38845	0.69282	0.61742
C15H11orf1	0.135118	0.112115	0.189367	0.0977769	0.274467	0.152804
C15H11orf16	0	0	0.146861	0.0207818	0.0211897	0.0633359
C15H11orf31	56.6133	82.428	70.4888	56.318	58.4829	64.5009
C15H11orf42	0	0	0	0	0	0
C15H11orf49	7.41377	8.90538	10.1895	6.66902	8.81082	7.79602
C15H11orf52	1.27031	1.13641	0.997665	0.307637	0.898488	0.63424
C15H11orf53	0	0	0	0	0	0
C15H11orf57	8.55861	5.16092	6.88305	7.9685	9.1306	8.65774
C15H11orf58	45.2923	30.021	35.9819	45.626	46.7317	45.6452
C15H11orf63	0	0	0	0	0	0
C15H11orf65	0.093795	0.0465907	0.0328817	0.0753709	0.091959	0.0370668
C15H11orf70	0.485463	0.241172	0.780713	0.4581	0.857535	0.439848
C15H11orf71	14.6402	19.9674	17.7456	9.42859	11.9199	11.228
C15H11orf74	13.9657	11.6803	13.6135	11.2379	12.767	11.5813
C15H11orf87	0.0212057	0	0.0291911	0.0216076	0.0346097	0.0347029
C15H11orf88	0	0	0	0	0	0
C15H11orf91	0.0778004	0.0140081	0	0.062272	0	0.062604
C15H11orf94	2.76367	2.47233	0.434447	2.70222	0.889671	1.20336
C15H11orf96	31.3382	48.9749	54.6504	33.8834	42.3215	37.3933
C15H11orf97	0.0190831	0	0	0	0	0
C16H5orf22	7.33793	4.83793	4.98861	8.25452	6.10462	6.25998
C16H5orf28	4.2958	2.47998	3.13583	4.21604	4.05717	3.83163
C16H5orf34	1.26859	0.826075	1.17653	1.39552	1.24625	1.05394
C16H5orf42	1.59564	0.956205	1.09954	1.58597	1.78236	1.59245
C16H5orf47	0	0	0.0143992	0.0536484	0	0.0168979
C16H5orf49	0.104677	0.0865775	0.166296	0.0418454	0.0415436	0.0620134
C16H5orf51	13.6651	9.18687	10.5944	15.7005	14.7943	12.1415
C16H5orf58	0	0	0.0133211	0	0	0
C17H12orf43	5.49409	7.24637	5.65657	5.55818	5.60525	4.57727
C17H12orf49	6.1578	9.62851	6.05597	6.97848	5.76201	5.17299
C17H12orf65	2.66164	3.98505	2.94213	2.9767	2.90608	3.21575
C17H22orf15	0	0.336224	0.212147	0.207943	0.425775	0.207623
C17H22orf29	0.99238	1.26938	0.598246	1.06945	0.702076	0.791592
C17H22orf31	0	0.0384896	0	0	0	0
C17H4orf33	1.24644	0.698876	0.770274	0.974434	0.93755	0.909561
C17H4orf45	0	0	0	0	0	0
C17H4orf46	11.0967	6.21643	7.17929	9.67544	11.1245	9.11614
C17H4orf51	0	0	0.00727538	0	0	0
C17H5orf52	0.282825	0.162614	0.161083	0.111277	0	0
C18H14orf132	0.158624	0.167933	0.158409	0.932005	0.960766	0.621566
C18H14orf142	9.91516	4.57797	5.90827	8.57295	8.51984	8.25638
C18H14orf180	0	0	0	0	0	0
C18H14orf28	1.78149	1.19708	1.57479	1.63418	2.308	1.67148
C18H14orf79	3.38166	3.3553	2.91536	2.35951	2.94179	2.60665
C18H14orf80	2.34769	2.49767	3.62521	1.78073	2.80584	2.08536
C18H15orf39	4.97381	4.08937	4.45756	3.82339	3.85168	3.71
C18H15orf40	3.24097	2.09608	3.09984	3.02613	3.17036	2.92416
C19H3orf14	1.35749	1.0756	0.979134	1.11935	1.01889	1.15042
C19H3orf18	0.167825	0.398365	0.671127	0.350912	0.523934	0.333136
C19H3orf20	0.216769	0.151263	0.227133	0.308457	0.261751	0.217062
C19H3orf35	0	0	0	0	0.0649242	0.0319661
C19H3orf62	0.577598	0.666947	0.41078	0.650897	0.490974	0.687991
C19H3orf67	0.338502	0.174036	0.241223	0.534097	0.272705	0.336192
C1D	8.63774	4.42512	4.98284	7.8778	6.78108	6.39804
C1GALT1	6.51829	2.08222	2.73474	5.33258	4.97859	3.37588
C1GALT1C1	15.0013	10.3711	11.4693	14.2173	11.4151	11.7637
C1GALT1C1L	0	0	0	0	0	0
C1H1orf109	4.74262	3.90035	2.51112	4.8935	3.80417	3.40054
C1H1orf111	0	0.0190599	0	0.0205534	0.0205536	0
C1H1orf122	28.6075	32.289	25.255	21.2312	21.823	22.5571
C1H1orf123	18.8884	29.466	26.0742	19.6981	21.2212	22.3756
C1H1orf141	0	0	0	0	0	0.00681683
C1H1orf146	0	0.00533117	0.0117277	0.0417202	0.0269262	0.0474834
C1H1orf162	0.410026	0.100083	0.681238	0.320219	0.835941	0.542541
C1H1orf168	0.0711693	0	0.0110967	0	0	0
C1H1orf185	0.0340474	0	0.0693403	0.0346679	0.133451	0.0334897
C1H1orf189	2.05216	1.71719	1.47463	2.04252	1.63715	2.39138
C1H1orf194	1.27275	0.823117	1.27584	0.971366	1.06763	0.682613
C1H1orf210	2.48793	2.64254	2.45978	1.96561	1.83157	1.93651
C1H1orf216	5.40161	4.72202	4.29629	5.23955	6.39682	5.55029
C1H1orf228	0.247511	0.246921	0.274424	0.170158	0.160583	0.211905
C1H1orf43	19.6031	22.5296	19.2478	19.0215	18.562	19.1383
C1H1orf50	7.72765	10.6991	10.4666	8.12472	8.77213	8.97951
C1H1orf52	4.6062	4.38031	3.78762	5.77246	5.07014	4.45116
C1H1orf54	21.828	11.7666	19.1775	13.0088	22.8528	20.2207
C1H1orf56	0.253728	0.965505	0.857608	0.51872	0.39677	0.672353
C1H1orf68	4.48325	9.01966	7.41498	6.25947	4.34621	8.00518
C1H1orf87	0	0	0.0421569	0	0.0454183	0
C1H1orf94	0	0	0.0157954	0	0.0961547	0.0482999
C1H21orf140	0.0152242	0.0128096	0.02707	0.0304613	0.0298568	0
C1H21orf2	10.6681	15.9956	13.604	9.45998	10.6949	10.1581
C1H21orf33	79.5151	97.6386	78.5361	66.837	57.8753	59.3064
C1H21orf58	0.20278	0.0707727	0.0335909	0	0.236612	0
C1H21orf59	8.67274	9.93873	9.30155	8.27716	7.02335	8.90168
C1H21orf62	0.124061	0.10058	0.144277	0.157785	0.245635	0.26891
C1H21orf91	18.9803	9.46291	13.7833	23.711	22.6807	21.1102
C1H2orf54	27.1948	81.758	102.409	37.8846	50.2296	83.2553
C1H3orf17	3.01865	2.77838	3.28702	2.75627	3.10858	3.05569
C1H3orf30	0	0	0	0	0	0
C1H3orf33	2.61835	1.86139	1.38111	2.37388	1.94746	2.01215
C1H3orf38	4.7138	2.22654	2.95252	5.4871	5.2326	4.47068
C1H3orf52	22.2878	18.6125	18.2377	18.421	17.9463	17.9359
C1H3orf58	7.48183	3.88974	4.06838	6.53817	6.03446	4.58579
C1H3orf70	1.5362	0.798915	1.66711	1.85077	2.18855	1.78404
C1H3orf80	0.158029	0	0	0	0.0810416	0.079118
C1QA	20.3955	11.6193	34.3842	11.9829	20.8797	22.5584
C1QB	24.1301	13.3074	34.2046	15.7874	25.1741	22.1431
C1QBP	63.224	67.176	56.1219	56.2394	50.1559	54.1376
C1QC	26.4764	14.7961	32.8795	17.5243	22.2906	22.168
C1QL1	0.0176859	0.0154413	0.0802307	0.0352369	0.0523942	0.104877
C1QL2	0.171397	0	0.109602	0.013004	0.0918294	0.0392402
C1QL3	0.348557	0.107072	0.2972	0.410915	0.346329	0.283718
C1QL4	0	0	0.0292202	0	0.0291497	0
C1QTNF1	9.56224	7.47181	10.7698	9.27047	10.8885	7.52632
C1QTNF2	2.71565	2.19287	3.41027	2.85676	4.12011	3.30163
C1QTNF3	9.70373	2.83064	8.41233	10.1902	9.59163	5.32179
C1QTNF4	0	0	0	0	0	0
C1QTNF5	8.64765	8.63811	7.29726	6.90957	6.79979	4.68387
C1QTNF6	20.9811	4.6438	10.7116	9.98083	11.2443	4.50842
C1QTNF7	1.26559	1.71247	1.70511	1.6037	2.0747	1.86657
C1RL	3.29428	1.22657	1.89182	1.91739	1.76321	0.867696
C1S	66.2637	34.4555	69.8274	59.9055	79.9035	54.274
C2	2.70168	1.54649	3.59659	2.52439	2.9655	4.77716
C20H6orf10	0	0	0	0	0	0
C20H6orf106	12.0161	10.7482	11.3498	14.0771	11.3519	12.8484
C20H6orf132	14.318	13.7062	14.3191	17.7449	17.1987	16.1376
C20H6orf136	4.8735	7.18669	5.65673	4.16069	4.83682	3.48624
C20H6orf141	4.23813	4.62344	3.23362	5.17752	3.69909	4.5672
C20H6orf15	1.83128	3.85073	2.18882	1.64178	1.11393	1.9402
C20H6orf201	0	0	0	0	0	0
C20H6orf222	0	0	0	0	0	0
C20H6orf223	0.169383	0.307853	0.246748	0.192699	0.143596	0.240925
C20H6orf229	0	0.0151368	0	0	0	0.00919616
C20H6orf25	0.119991	0.0170017	0.0538741	0.079947	0.0795309	0.119987
C20H6orf47	14.914	15.3406	15.5619	14.5722	16.9421	15.2042
C20H6orf52	0.16239	1.69896	3.81751	0.789098	4.07295	1.85622
C20H6orf62	27.7163	13.5616	15.4964	25.3757	21.4643	20.486
C20H6orf89	13.9411	9.86948	11.7498	10.7132	12.8392	11.5722
C21H11orf24	13.5024	15.0984	17.0397	11.7141	13.5937	15.3604
C21H11orf54	14.8624	5.70003	6.17927	11.0046	7.6384	6.67866
C21H11orf68	19.8962	26.1309	28.8992	18.3193	21.7392	21.3263
C21H11orf73	25.9678	28.7521	25.5124	23.3907	23.7919	28.1815
C21H11orf80	1.94013	1.95193	1.35259	1.97952	2.2616	2.14237
C21H11orf84	10.2614	15.3143	13.7572	10.467	9.40626	9.65117
C21H11orf85	0	0	0	0	0	0
C21H11orf86	0	0	0	0	0	0
C21H11orf95	4.41808	2.18199	4.18717	3.6604	4.5302	3.66782
C21H11orf98	10.8853	16.566	14.1845	11.2867	13.7043	14.9752
C22H10orf120	0	0	0	0	0	0
C22H10orf2	7.28304	7.61894	5.78756	7.23492	6.44675	6.07972
C22H10orf62	0.183015	0.293409	0.0608293	0.208817	0.183422	0.154949
C22H10orf76	5.61298	4.90242	4.97938	4.8508	5.23561	4.67344
C22H10orf82	0.0999398	0.0228514	0.116024	0.099088	0.0494617	0.0495297
C22H10orf90	0	0	0.00978983	0.0108634	0.00537645	0.0162871
C22H10orf95	0	0	0	0	0	0
C23H18orf21	7.51038	3.37372	5.8863	5.88495	6.95058	6.24225
C23H18orf25	2.47261	1.74913	1.88608	2.83727	2.71079	2.44461
C23H18orf32	22.7708	19.4204	20.0764	23.7636	22.6796	22.1424
C23H18orf42	0	0	0	0	0	0
C23H18orf54	0.825269	0.388955	0.576627	0.861468	0.882754	0.791649
C23H18orf63	0.0406188	0.00804057	0.0174366	0.0613423	0.0198893	0.0201353
C23H18orf8	8.61963	7.6202	8.19702	8.24434	7.48803	7.42317
C24H16orf13	8.3548	12.6666	11.1774	7.10957	8.66747	8.0207
C24H16orf45	0.855641	0.354077	1.06668	0.703898	0.69938	0.856752
C24H16orf52	7.90351	3.25719	3.28505	6.64262	6.08204	4.95337
C24H16orf54	1.33476	1.16407	2.60326	1.74737	2.07758	2.30208
C24H16orf58	9.13655	8.48419	10.0889	8.6084	7.29459	7.09684
C24H16orf59	3.44284	4.76958	4.80016	2.87899	3.46307	4.12046
C24H16orf62	9.15258	7.49355	8.51243	8.3087	8.6434	8.13909
C24H16orf71	0.46103	0.693066	1.16652	0.61232	0.883615	0.401915
C24H16orf72	26.9383	39.3201	24.268	50.5736	36.3222	39.8388
C24H16orf82	0	0	0	0	0	0
C24H16orf89	0.648221	0.461101	0.633913	0.159297	0.25883	0.161381
C24H16orf90	0	0	0	0	0	0.0137079
C24H16orf91	41.1893	65.8179	42.5189	39.3515	35.2842	39.1543
C24H16orf92	0	0	0	0	0	0
C24H16orf96	0	0	0.022717	0.0337287	0.0115039	0.0116062
C24H7orf26	11.9478	19.7232	14.8533	13.6917	12.4695	12.8447
C24H7orf43	7.50705	10.0373	7.97137	6.49086	6.02061	6.62187
C24H7orf50	0.502679	1.07495	0.712094	0.588219	0.302834	0.789184
C24H7orf61	0.049709	0.0942265	0.046937	0.0495162	0.049296	0
C25H10orf10	11.8765	20.5068	20.0136	15.297	15.509	16.4903
C25H10orf107	3.54669	1.91939	3.16274	2.19136	3.52112	3.24049
C25H10orf11	0.0523647	0.039095	0.0371412	0.0353381	0.037627	0.0242177
C25H10orf128	0.144394	0.0296006	0.0689705	0.16961	0.100999	0.125494
C25H10orf35	8.20126	10.8564	9.24836	6.78526	8.87607	8.22212
C25H10orf53	0	0	0	0	0	0
C25H10orf54	14.5085	11.1973	15.7158	12.9364	14.6009	13.1697
C25H10orf71	0.0421944	0.0583954	0.131328	0.055182	0.119767	0.0573074
C25H10orf99	0.762473	1.25333	0.290816	0.7866	0.0380321	0.630527
C25H1orf131	5.43686	4.50107	4.47642	4.86642	5.255	5.59536
C25H1orf198	14.4551	8.85789	13.1638	14.0837	19.1735	11.3727
C26H16orf87	4.5677	1.25749	2.39533	2.83823	2.55272	1.88155
C26H4orf47	4.78889	4.72041	5.06805	4.9041	5.20543	4.7998
C26H8orf4	12.8254	6.86735	8.59486	12.6344	8.77927	7.28261
C26H8orf48	0.659071	0.891812	1.25421	0.572888	1.10974	1.1665
C2CD2	14.5877	17.6305	14.8196	23.9492	14.8238	16.072
C2CD2L	10.1679	20.319	14.414	12.8357	10.9838	12.8094
C2CD3	2.01529	1.6958	2.05587	2.40552	2.48892	2.20751
C2CD4B	0.335933	0.114702	0.18005	0.0479365	0.0664128	0.0851887
C2CD4C	0.0404476	0.0462386	0.083313	0	0.246207	0.0800072
C2CD4D	0.0734419	0.0937029	0	0.0241116	0.0244218	0.0733446
C2CD5	8.21691	3.72189	5.60438	7.21227	7.22766	6.1982
C2H1orf234	0	0	0	0	0	0
C2H1orf64	0.0650572	0	0	0	0	0
C2H2orf47	5.43281	5.57498	4.63791	5.82999	5.7827	4.28078
C2H2orf57	0	0	0	0	0	0
C2H2orf66	0	0	0	0	0	0
C2H2orf69	4.29132	1.70486	1.71837	3.06695	3.04372	2.73111
C2H2orf72	0.543782	0.801455	0.961319	0.571838	0.498478	0.916628
C2H2orf80	0.0386301	0	0	0	0.0761327	0
C2H2orf88	0.344207	0.0989296	0.332683	0.185215	0.580015	0.4031
C2H4orf27	7.23272	7.57209	10.4796	7.7898	7.64935	6.78861
C2H8orf58	8.0731	12.716	8.87014	9.64732	6.97832	6.75475
C2H8orf74	0.142497	0.0715102	0	0	0	0
C2H9orf131	0	0	0	0	0	0
C2H9orf135	0	0	0	0	0	0
C2H9orf152	1.81054	1.61364	2.37993	1.26914	2.29186	1.6327
C2H9orf153	0	0	0.0114368	0	0	0.0131381
C2H9orf24	0	0	0.0301839	0.0158003	0.0158985	0
C2H9orf3	31.9794	58.9082	48.6772	44.7614	56.7417	61.2084
C2H9orf40	8.02411	10.1624	7.76305	10.4136	9.02657	8.29164
C2H9orf43	0.108359	0.333674	0.170148	0.230823	0.214177	0.279641
C2H9orf64	5.41183	3.09487	4.68638	5.10118	4.92317	5.20986
C2H9orf72	10.6435	9.3882	9.98873	14.3164	10.8539	10.8652
C2H9orf84	0.105381	0.053278	0.062747	0.124635	0.120428	0.0216791
C2H9orf85	3.0305	1.76026	1.88057	3.39975	2.94733	2.9067
C2H9orf91	2.77222	2.62625	1.626	2.80118	2.4613	2.13472
C3	10.9474	19.2635	31.4591	10.8563	21.4121	23.5273
C3AR1	1.20497	0.289042	0.796045	0.781657	1.16706	1.27162
C3H12orf10	9.01891	12.1909	13.8122	10.9805	10.677	10.5727
C3H12orf29	16.0293	9.6529	13.8127	14.5351	15.6059	16.2242
C3H12orf4	2.26881	1.83338	2.77239	2.37268	2.36137	2.12685
C3H12orf40	0.0129028	0.00478887	0.0322894	0	0	0.00637206
C3H12orf42	0	0	0	0	0	0
C3H12orf45	5.83124	4.8098	5.42846	5.89331	7.19572	6.60114
C3H12orf50	0	0.00713701	0	0.0093373	0	0
C3H12orf54	0	0	0	0	0	0
C3H12orf56	0.290919	0.317581	0.498815	0.45941	0.524112	0.417805
C3H12orf57	83.4149	92.145	88.9486	62.122	83.1573	77.9343
C3H12orf60	0.0575538	0.0224882	0.0613025	0.0145016	0.0423059	0.0283261
C3H12orf66	1.81951	1.15611	1.38849	1.75806	1.69169	1.78346
C3H12orf71	0	0	0	0	0	0
C3H12orf73	19.3708	28.2982	26.945	19.6374	21.7202	23.8633
C3H12orf75	3.95272	3.22886	7.94972	4.95646	7.53434	8.04656
C3H12orf80	0	0	0	0	0	0
C3H22orf23	1.40855	1.9376	1.76167	1.69207	0.96497	1.42268
C3H22orf46	0.0671063	0.0685981	0.0821565	0.0718279	0.0671371	0.0514607
C3H2orf16	0	0	0.00127957	0	0	0
C3H2orf40	22.3838	17.4621	29.8627	18.0832	22.6408	17.6582
C3H2orf42	1.06305	0.95771	1.10655	1.21026	1.44004	1.11742
C3H2orf44	1.54345	1.32202	1.48367	1.67071	1.70699	1.28847
C3H2orf49	5.31505	4.59243	4.12418	5.73379	5.41623	4.7954
C3H2orf50	0	0	0	0	0	0.0159697
C3H2orf61	0.0178253	0	0.00385427	0.00450118	0.0131558	0.00882531
C3H2orf68	12.9972	13.9942	13.4631	14.7499	14.8468	13.9364
C3H2orf70	0	0	0	0	0	0
C3H2orf71	0.00621243	0.00623377	0.0180688	0.0122331	0	0
C3H2orf73	0.0174753	0.00689074	0.0224709	0.0175824	0.0257053	0.0172771
C3H2orf74	0.0681483	0.0294895	0.0305673	0.0670367	0.0334514	0
C3H2orf78	0	0.00753641	0	0	0	0
C3H2orf81	0.0933545	0.181625	0.130918	0.127584	0.13102	0.112495
C3H9orf114	15.4343	11.1487	8.68015	8.59268	5.81444	8.29461
C3H9orf116	27.5064	40.5367	19.4239	23.1057	15.8442	20.309
C3H9orf16	151.751	276.53	207.573	131.405	137.116	140.838
C3H9orf172	0	0.0198809	0	0	0.0180297	0
C3H9orf50	0.234773	0.0502252	0.188121	0.183855	0.284558	0.187898
C3H9orf69	3.30336	4.43254	3.11538	3.76458	2.7403	3.45854
C3H9orf78	28.3266	30.9073	32.4508	26.5586	30.5531	36.1284
C3H9orf9	0.406008	0.291639	0.478162	0.357471	0.243931	0.366357
C4BPA	0.0338388	0.0617999	0.147926	0.0255997	0.0664589	0.216813
C4BPB	0	0.355359	0.245367	0.127598	0	0
C4H7orf25	3.08888	2.04698	2.47062	2.71333	3.51069	2.97658
C4H7orf31	0.305823	0.246577	0.372075	0.353486	0.285787	0.36643
C4H7orf34	0	0	0	0	0	0
C4H7orf49	2.96181	3.1814	2.20909	2.28344	2.50038	2.10528
C4H7orf55	46.5162	57.0204	41.111	40.5284	39.9344	45.3455
C4H7orf57	9.40456	7.28208	9.05365	11.3565	7.04071	7.45592
C4H7orf60	6.54908	3.69152	4.8035	7.10353	7.2235	6.75296
C4H7orf62	0	0	0	0	0	0
C4H7orf72	0.0112056	0	0	0.011201	0	0.011152
C4H7orf73	109.495	79.7703	74.8949	98.543	86.5071	88.9205
C5	0.0450422	0.131084	0.154702	0.0773335	0.120977	0.102864
C5AR1	2.11351	1.54947	2.42357	2.48472	2.55167	1.80169
C5AR2	7.20976	4.29886	2.53182	3.97197	5.22371	3.33752
C5H19orf24	9.87669	15.7615	10.9957	9.54374	8.56712	10.1135
C5H19orf25	15.3648	21.4635	17.7359	13.5229	13.3748	14.0859
C5H19orf35	0.0251727	0	0	0.0124368	0.06261	0.0249537
C5H19orf38	0.0593805	0.043657	0.172413	0.0447171	0.183615	0.110695
C5H19orf43	33.7243	51.5433	42.6808	33.6794	33.0033	36.0168
C5H19orf44	1.34939	1.14323	1.74559	1.83981	1.19156	1.39215
C5H19orf45	0	0	0	0	0	0
C5H19orf52	18.7298	23.3307	15.634	16.5898	17.2139	17.8801
C5H19orf53	70.0336	101.625	95.4014	63.9966	75.0269	79.7961
C5H19orf57	0.758254	1.01469	0.786376	0.517523	0.266399	0.651521
C5H19orf60	80.5965	118.33	64.4965	73.216	68.9457	63.0095
C5H19orf66	10.6629	10.0735	10.8036	6.25497	8.52855	8.12812
C5H19orf67	0.135498	0.187502	0.221046	0.0957239	0.174326	0.212525
C5H19orf70	4.86953	10.806	8.11989	6.86854	6.07122	5.71755
C5H19orf71	0.611441	0.318197	0.435606	0.606104	0.71524	0.719478
C5H1orf35	20.772	27.4286	24.8667	17.9331	18.5651	21.2933
C5H5orf15	23.0893	13.7522	17.8439	24.1591	22.1233	19.5331
C5H5orf24	18.2321	9.19128	12.6017	21.754	20.2625	17.3584
C5H5orf30	8.52332	2.98324	4.22406	4.447	5.29168	4.43909
C5H5orf45	4.40393	8.29204	6.41446	7.52479	4.08796	4.2181
C5H5orf46	9.01846	3.61562	5.46061	4.75708	3.80116	5.27009
C5H5orf63	1.21229	0.957628	0.908816	0.849372	1.0963	0.934806
C6	0.193078	0.0311781	0.0899365	0.101416	0.0817999	0.0639475
C6H4orf17	0	0	0.00921887	0.0104831	0.0411692	0
C6H4orf19	0	0.00393629	0.00216796	0	0	0.00252305
C6H4orf22	0.0635718	0.0653152	0.0682	0.0634742	0.0503851	0.0125919
C6H4orf26	0	0	0	0	0	0
C6H4orf3	121.76	111.394	103.508	109.311	102.385	126.641
C6H4orf32	8.50873	4.518	4.15203	7.30701	6.08743	5.37784
C6H4orf36	0.0139799	0.0114933	0.0368997	0.140699	0.0274987	0.0276059
C7	8.02787	1.04491	2.53665	6.09693	3.76887	1.07957
C7H14orf105	0	0	0	0	0	0
C7H14orf119	19.0593	20.2936	20.9227	20.805	22.6147	24.8721
C7H14orf166	96.5388	107.971	99.9243	88.9983	92.8351	86.229
C7H14orf169	7.63276	9.46996	8.56634	7.5923	6.74273	6.78952
C7H14orf37	3.10207	3.48504	3.80405	3.8245	4.05693	4.01992
C7H14orf39	0	0	0	0	0	0
C7H14orf93	1.42359	1.61026	1.64877	1.31681	1.6419	1.65243
C7H15orf41	0.926794	0.524	0.709774	0.766776	0.775017	0.89704
C7H15orf43	0	0	0	0	0	0
C7H15orf48	3.50058	4.28745	6.13913	3.23121	4.21164	3.88891
C7H15orf52	2.15609	1.56411	2.55121	1.76528	3.20903	2.51847
C7H15orf54	0	0	0	0	0	0
C7H15orf57	13.0937	11.8152	14.8459	13.4765	15.0607	15.6311
C7H15orf59	0.885591	1.26542	1.77044	0.929622	1.08561	1.25673
C7H15orf61	3.06768	1.27643	3.68722	2.45743	3.38222	2.43311
C7H15orf62	11.4041	20.5299	20.5137	19.9887	14.8556	19.0975
C7H15orf65	0.38804	0.514578	0.803447	0.663378	0.594484	0.68038
C8A	0	0	0	0	0	0
C8B	0	0	0	0	0.0141326	0
C8H6orf118	0.0468228	0.0225151	0.022128	0.02317	0.0697822	0.0230313
C8H6orf120	25.4535	20.8098	20.3594	27.0123	25.5322	24.2525
C8H6orf163	0.0194528	0.01681	0.0522366	0	0	0.0191268
C8H6orf203	5.48708	4.88958	4.42385	4.30069	5.09755	5.03739
C8H6orf58	0	1.03002	0	0	0	0.166205
C9	0	0	0.139614	0.017294	0.615227	0.289935
C9H8orf22	0.0621127	0	0.0188632	0.0413933	0.204484	0.0823187
C9H8orf33	23.0511	25.925	22.6464	22.1964	26.1441	24.0612
C9H8orf34	0	0.00371913	0.00414677	0.00500278	0.00962794	0.00487033
C9H8orf37	4.21092	2.31174	3.56931	4.47249	5.49656	3.90956
C9H8orf46	0.160894	0.0471458	0.0438429	0.0596601	0.107665	0.0834482
C9H8orf59	78.8708	75.5881	71.2181	66.2503	76.9802	71.6597
C9H8orf76	1.20442	0.9799	0.926894	1.34845	1.29485	1.16746
C9H8orf82	3.39145	3.91635	4.03175	3.61018	2.15304	3.62311
C9H8orf88	0.136465	0.140334	0.219077	0.384247	0.233612	0.299836
C9H8orf89	0.426651	0.451889	0.479425	0.473253	0.452961	0.522075
CA10	0.317908	0.542144	0.475035	0.378677	0.411349	0.556648
CA11	1.14542	1.56352	1.3504	1.2627	1.34501	1.1394
CA12	4.31387	2.03676	1.86492	4.09646	2.55107	2.35105
CA14	0	0	0.013763	0	0.014417	0
CA3	0	0.0689977	0.118285	0.025713	0.230105	0.0253373
CA4	0.44293	0.810758	4.78684	0.824949	3.07418	2.94694
CA5A	0	0.0191388	0	0.020098	0	0.020203
CA5B	1.42954	0.779974	1.59861	1.17738	2.17652	1.95211
CA6	1.02894	0.684157	0.603279	1.33297	0.555565	0.900289
CA7	0	0	0	0.0479084	0	0.0475395
CA8	0.0521412	0.0606871	0.0259684	0.0531689	0.0307187	0.0408298
CA9	0.112355	0.117863	0.164615	0.351319	0.143857	0.240871
CAAP1	10.7757	6.41782	8.92817	9.55841	10.6281	9.45522
CAB39	38.1334	28.4867	36.5798	43.6017	46.5981	44.3512
CAB39L	2.3707	2.07693	2.27042	2.5777	3.01812	2.56858
CABIN1	2.08992	1.92424	2.96375	2.355	2.55697	2.87602
CABLES1	5.73093	6.9651	6.1286	5.7321	4.79869	5.22401
CABLES2	3.42028	5.02702	3.60614	3.69526	3.40497	3.82489
CABP1	0.0328971	0.0386163	0.0772998	0.0570922	0.171886	0.0905511
CABP2	0	0	0.0670519	0	0	0
CABP4	0	0	0	0	0	0
CABP5	0.061943	0.104516	0.176661	0.0610902	0.030679	0.0920995
CABP7	0	0	0	0	0	0
CABS1	0	0	0	0	0	0
CABYR	0.534874	0.710036	0.587383	0.815897	0.888917	0.670245
CACFD1	8.84345	9.99131	12.1214	8.52675	9.85809	9.46558
CACHD1	7.05282	4.60125	5.3062	6.2433	5.5616	4.7053
CACNA1A	0.119685	0.0765809	0.144658	0.0946254	0.0802495	0.133153
CACNA1C	0.574948	0.367397	0.568257	0.664011	0.872029	0.48408
CACNA1D	0.182044	0.0748468	0.279453	0.172132	0.267399	0.226174
CACNA1E	0.074206	0.138584	0.124576	0.166815	0.104218	0.1156
CACNA1F	0	0.0394219	0.0193896	0.0670114	0.0405515	0.0205096
CACNA1G	0.755024	0.765707	0.894889	0.986653	1.1175	0.743932
CACNA1I	0.0350134	0.0301518	0.00573985	0.0400772	0.0467768	0.0648237
CACNA1S	0.0064602	0	0.948013	0.00628046	0.25342	0.412285
CACNA2D1	3.1465	1.19456	2.22161	2.7438	3.12492	2.6678
CACNA2D2	0.0540344	0	0.0210793	0.0212035	0.0323869	0.0763758
CACNA2D3	0.104424	0.13974	0.127087	0.0938857	0.108376	0.120997
CACNA2D4	0	0	0	0	0	0
[truncated: 18,534 more rows]
