# Supplementary material for: Transcriptome Analysis of Improved Wool Production in Skin-Specific Transgenic Sheep Overexpressing Ovine β-Catenin
Source: Int J Mol Sci. 2019 Jan 31;20(3):620. doi: 10.3390/ijms20030620 (PMC6387261; doi:10.3390/ijms20030620)
Supplement: Supplementary file 1 [file ijms-20-00620-s001.zip › Table S3.xlsx]

## Sheet: Sheet1
Table S4. Summary of Illumina sequencing and mapping
Sample name	Sample_03	Sample_06	Sample_62	Sample_25	Sample_52	Sample_54
Total reads	'57463306'	'61597974'	'61504548'	'57562848'	'58138086'	'58260986'
Total mapped	49590955	52463534	52326926	49486517	49855071	49376740
	-0.863	-0.8517	-0.8508	-0.8597	-0.8575	-0.8475
Multiple mapped	5984065	6187269	6479025	5630689	5730391	5910983
	-0.1041	-0.1004	-0.1053	-0.0978	-0.0986	-0.1015
Uniquely mapped	43606890	46276265	45847901	43855828	44124680	43465757
	-0.7589	-0.7513	-0.7454	-0.7619	-0.759	-0.7461
Reads map to '+'	21841809	23194025	22978009	21977738	22106285	21781461
	-0.3801	-0.3765	-0.3736	-0.3818	-0.3802	-0.3739
Reads map to '-'	21765081	23082240	22869892	21878090	22018395	21684296
	-0.3788	-0.3747	-0.3718	-0.3801	-0.3787	-0.3722
Total reads: The total amount of clean reads.
Total mapped: The total reads amount mapped to the reference genome/sequence.
Multi-mapped: Tthe reads amount mapped to the reference genome/sequence more than one site.
Uniq-mapped: The reads amount mapped to the reference genome/sequence only one site.
Reads map to ‘+’ : The reads amount mapped to the forward strand of reference genome/sequence.
Reads map to ‘-’ : The reads amount mapped to the reverse strand of reference genome/sequence.
